# Supplementary material for: Atypical memory B cells from natural malaria infection produced broadly neutralizing antibodies against Plasmodium vivax variants
Source: PLoS Pathog. 2025 Jan 23;21(1):e1012866. doi: 10.1371/journal.ppat.1012866 (PMC11756785; doi:10.1371/journal.ppat.1012866)
Supplement: S1 File — (XLSX) [file ppat.1012866.s011.xlsx]

## Sheet: Fig 1
Fig 1A	Gating strategy
Fig 1B	Acute vivax patients	Ag-specific IgD- MBCs				Healthy controls	Ag-specific IgD- MBCs
	ID	TH2	TH5	Sal I		ID	TH2	TH5	Sal I
1	AC1	0.019	0	0	1	HC1	0	0	0
2	AC2	0.073	0	0	2	HC2	0	0	0
3	AC3	0.01	0	0	3	HC3	0	0	0
4	AC4	0.025	0	0	4	HC4	0.005	0.003	0
5	AC5	0.008	0	0	5	HC5	0.007	0.009	0
6	AC6	0.021	0.01	0.005	6	HC6	0.00584	0	0.0057
7	AC7	0.053	0.026	0	7	HC7	0	0.0006	0.008
8	AC8	0.006	0	0	8	HC8	0.00818	0	0
9	AC9	0.029	0.036	0.019	9	HC9	0	0.00805	0.00229444
10	AC10	0	0.015	0.009	10	HC10	0.00726	0.003	0.0057
11	AC11	0.004	0	0	11	HC11	0.00423	0.009	0
12	AC12	0.01	0.009	0.004	12	HC12	0.00361	0	0
13	AC13	0.022	0.022	0.021	13	HC13	0.00763	0.0006	0.0057
14	AC14	0.005	0.004	0.009	14	HC14	0.00842	0.00805	0.008
15	AC15	0.034	0.005	0.024	15	HC15	0.00597	0.003	0
16	AC16	0.005	0.015	0	16	HC16	0	0	0
17	AC17	0.026	0	0	17	HC17	0.005	0.005	0.006
18	AC18	0.032	0	0		Average	0.00400824	0.0029	0.00243497
19	AC19	0.006	0	0.001		SD	0.00330987	0.00354749	0.00322045
20	AC20	0.003	0.004	0.001		Average+SD)	0.0073181	0.00644749	0.00565541
21	AC21	0.05	0.016	0.009		Average+2SD)	0.010628	0.00999498	0.00887586
22	AC22	0.058	0.014	0
23	AC23	0.044	0.013	0.006
24	AC24	0	0	0
25	AC25	0.018	0.01	0.002
26	AC26	0.004	0.012	0
27	AC27	0	0	0
28	AC28	0.046	0.022	0
	Average	0.0218214	0.00832143	0.00392857
	SD	0.0202577	0.00972608	0.00686337
Fig 1C	Responses	Number of Subjects	% positive
	Positive 3 Ag	3	10.7143
	Positive 2 Ag	8	28.5714
	Positive 1 Ag	11	39.2857
	Negative	6	21.4286
	Total	28	100
Fig 1D	Acute vivax patients	TH2-specific MBCs
	ID	IgD-MBC	Activated	Atypical	Classical
1	AC1	0.019	21.4	28.6	28.6
2	AC2	0.073	23.1	7.69	53.8
3	AC3	0.01	9.09	9.09	33.3
4	AC4	0.025	10.4	8.33	58.3
5	AC5	0.00772	11.1	0	44.4
6	AC6	0.021	0	0	50
7	AC7	0.053	10.3	24.1	34.5
8	AC9	0.029	0	14.3	28.6
9	AC13	0.022	12.5	25	25
10	AC15	0.034	22.2	11.1	44.4
11	AC17	0.026	0	0	40
12	AC18	0.032	16.7	16.7	33.33
13	AC21	0.05	16.7	0	50
14	AC22	0.0058	20	20	20
15	AC23	0.044	0	12.5	37.5
16	AC25	0.018	7.14	14.3	35.7
17	AC28	0.046	16.7	0	66.7
	Average	0.0303247	11.6076	11.2771	40.2429
	SD	0.017997	8.13119	9.48791	12.5131
Fig 1E	Recovery subjects			Healthy controls
	ID	TH2-specific MBCs		ID	TH2-specific MBCs
1	RC01	0.025	1	HC18	0.00423
2	RC02	0.025	2	HC19	0.00763
3	RC03	0.021	3	HC20	0.00842
4	RC04	0.036	4	HC21	0.00361
5	RC05	0.025	5	HC22	0.00597
6	RC06	0.039	6	HC23	0.00584
7	RC07	0.038	7	HC24	0
8	RC08	0	8	HC25	0.00818
9	RC09	0	9	HC26	0
10	RC10	0.029	10	HC27	0.00726
11	RC11	0.0093		Average	0.005114
12	RC12	0.0053		SD	0.00312472
13	RC13	0		Cut off (Average+SD)	0.00823872
14	RC14	0.032		Average+2SD)	0.0113634
15	RC15	0.0084
	Average	0.0195333
	SD	0.0144021
Fig 1F	Recovery subject	TH2-specific MBCs
	ID	Activated	Atypical	Classical
1	RC01	0	5.56	50
2	RC02	23.5	11.8	47.1
3	RC03	12.8	4.26	66
4	RC04	0	0	66.7
5	RC05	22	9.76	51.2
6	RC06	6.25	0	81.2
7	RC07	8.33	19	39.3
8	RC10	16.7	16.7	66.7
9	RC11	0	0	66.7
10	RC14	0	8.33	41.7
11	RC15	0	0	66.7
	Average	8.14364	6.85545	58.4818
	SD	9.26242	6.89832	13.2169

## Sheet: Fig 2
Fig 2A	Gating strategy
													ELISA Unit (EU)	Atypical MBC clones
Fig 2B	Total IgG					Fig 2C	PvDBPII-TH2 specific IgG					Fig 2D	IgG conc. (ug/mL)	A1F12				A3F12				A3H06				B4E06				B4H09				B5B10
	Atypical		Classical				Atypical		Classical					Well 1	Well 2	Well 3	Well 4	Well 1	Well 2	Well 3	Well 4	Well 1	Well 2	Well 3	Well 4	Well 1	Well 2	Well 3	Well 4	Well 1	Well 2	Well 3	Well 4	Well 1	Well 2	Well 3	Well 4
	Clone ID	OD (450)	Clone ID	OD (450)			Clone ID	OD (450)	Clone ID	OD (450)			2	3.1	3.07	3.09	3.06	2.82	2.82	2.83	2.82	2.85	2.88	2.88	2.91	3.12	3.15	3.13	3.16	2.97	3.14	3	3.17	2.82	2.78	2.85	2.81
1	B5B10	3.519	B5B04	3.473	1	1	B5B10	2.98	B5B04	2.9	1		0.4	3.12	3.12	3.11	3.11	2.79	2.79	2.8	2.8	2.43	2.4	2.46	2.42	3.2	3.18	3.21	3.19	2.92	2.76	2.94	2.78	2.21	2.26	2.23	2.28
2	A3H06	3.638	A1E05	3.329	2	2	A3H06	2.88	A1E05	2.92	2		0.08	2.63	2.63	2.62	2.62	1.75	1.71	1.75	1.71	1.42	1.5	1.44	1.51	2.55	2.59	2.56	2.6	1.65	1.63	1.66	1.64	1.55	1.6	1.56	1.61
3	A3F12	3.529	B4F10	3.316	3	3	A3F12	3.11	B4F10	3.1	3		0.016	1.16	1.2	1.16	1.19	0.54	0.54	0.53	0.54	0.42	0.42	0.42	0.43	1.07	1.09	1.07	1.09	0.7	0.72	0.71	0.72	0.45	0.48	0.45	0.49
4	A1F12	3.406	B4F09	3.321	4	4	A1F12	3.08	B4F9	3.16	4		0.0032	0.32	0.31	0.32	0.31	0.16	0.16	0.15	0.15	0.14	0.14	0.14	0.14	0.32	0.21	0.31	0.21	0.44	0.25	0.44	0.25	0.15	0.18	0.15	0.18
5	B4H09	3.644	B4E11	3.594	5	5	B4H09	3.04	B4E11	3.21	5		0	0.11	0.09	0.11	0.09	0.07	0.07	0.06	0.06	0.1	0.09	0.1	0.09	0.1	0.09	0.1	0.09	0.08	0.09	0.08	0.09	0.08	0.07	0.08	0.07
6	B4E06	3.523	B4E09	3.412	6	6	B4E06	3.18	B4E9	3.13	6
7	B4D05	0.067	B5A06	3.261	7				B5A06	2.92	7
8	B4G07	0.059	B4G04	3.45	8				B4G04	2.91	8		ELISA Unit (EU)	Classical MBC clones
9	B4E12	0.055	A5A04	3.384	9				A5A04	2.93	9	Fig 2E	IgG conc. (ug/mL)	B4E09				B4E11				B4F09				B4F10				B4G04				B5A04
10	B5D01	0.061	A1D09	3.111	10				A1D09	0.3	10			Well 1	Well 2	Well 3	Well 4	Well 1	Well 2	Well 3	Well 4	Well 1	Well 2	Well 3	Well 4	Well 1	Well 2	Well 3	Well 4	Well 1	Well 2	Well 3	Well 4	Well 1	Well 2	Well 3	Well 4
11	B5A10	0.157	A2G03	3.035	11				A2G03	0.28	11		2	3.12	3.21	3.15	3.24	3.19	3.18	3.17	3.16	3.19	3.24	3.19	3.24	2.97	2.97	2.98	2.97	3.08	3.08	3.08	3.08	2.84	2.9	2.78	2.84
12	A1A05	0.079	A1D10	2.241	12				A1D10	0.25	12		0.4	3.2	3.18	3.23	3.21	3.17	3.17	3.15	3.15	3.11	3.14	3.11	3.14	2.96	2.96	2.96	2.96	3.07	3.08	3.07	3.08	2.9	2.84	2.84	2.79
13	A2H06	0.059	A2F07	0.32	13				A2F07	0.23	13		0.08	2.74	2.74	2.77	2.77	2.73	2.73	2.71	2.71	2.66	2.61	2.66	2.61	2.64	2.67	2.64	2.67	2.68	2.72	2.68	2.72	2.28	2.29	2.24	2.25
14	A2E08	0.059	A3G08	3.357	14				A3G08	0.22	14		0.016	1.41	1.41	1.42	1.42	1.41	1.42	1.4	1.41	1.35	1.36	1.34	1.36	1.32	1.33	1.32	1.32	1.23	1.22	1.23	1.22	0.94	0.94	0.92	0.92
15	A4B04	0.054	A3H05	3.22	15				A3H05	0.2	15		0.0032	0.38	0.39	0.38	0.38	0.4	0.4	0.4	0.39	0.41	0.41	0.4	0.4	0.38	0.4	0.38	0.39	0.35	0.36	0.35	0.35	0.29	0.29	0.28	0.28
16	C1B12	0.104	A3D05	3.434	16				A3D05	0.19	16		0	0.13	0.14	0.12	0.14	0.13	0.13	0.12	0.12	0.13	0.13	0.12	0.12	0.13	0.13	0.12	0.13	0.12	0.12	0.12	0.12	0.1	0.11	0.1	0.1
17	C1C11	0.039	A3D01	3.437	17				A3D01	0.12	17
			A1B10	3.219	18				A1B10	0.12	18
			A2D02	3.438	19				A2D02	0.12	19		Atypical MBC clones
			A3A05	3.462	20				A3A05	0.12	20	Fig 2F	Clone ID	ELISA Unit (EU), Supernatant (50 ng/ml)
			A1B03	3.188	21				A1B03	0.1	21			Well 1	Well 2	Well 3	Well 4
			A2F02	3.209	22				A2F02	0.1	22		A1F12	1.9	1.91	1.89	1.91
			A2C03	3.375	23				A2C03	0.1	23		A3F12	1.14	1.13	1.14	1.13
			B4H05	3.336	24				B4H05	0.07	24		A3H06	0.92	0.96	0.93	0.97
			A2B07	2.98	25				A2B07	0.07	25		B4E06	1.81	1.84	1.81	1.85
			B5A02	2.653	26				B5A02	0.06	26		B4H09	1.18	1.17	1.18	1.18
			A1E09	3.155	27				A1E09	0.05	27		B5B10	1	1.04	1.01	1.05
			A4B11	3.288	28				A4B11	0.05	28
			B4G11	3.377	29				B4G11	0.05	29
			C1D03	2.153	30				C1D03	0.05	30		Classical MBC clones
			A1A03	3.497	31				A1A03	0.05	31	Fig 2G	Clone ID	ELISA Unit (EU), Supernatant (50 ng/ml)
			A1G09	3.415	32				A1G09	0.05	32			Well 1	Well 2	Well 3	Well 4
			B4F07	3.511	33				B4F07	0.05	33		B4E09	2.07	2.08	2.09	2.1
			A1H12	0.32	34				A1H12	0.05	34		B4E11	2.07	2.08	2.06	2.06
			A1G07	1.752	35				A1G07	0.05	35		B4F09	2	1.98	2	1.98
			A2C05	3.124	36				A2C05	0.05	36		B4F10	1.98	2	1.98	2
			B4H01	0.128	37								B4G04	1.96	1.97	1.96	1.97
			B5D02	0.056	38								B5A04	1.61	1.62	1.58	1.58
			B4F11	0.051	39
			B5C06	0.055	40
			B4E01	0.055	41
			B4D06	0.06	42
			B4E04	0.07	43
			B4G09	0.053	44
			B5C12	0.083	45
			B5B03	0.062	46
			B4G08	0.167	47
			B4H02	0.088	48
			B4H03	0.158	49
			A1G10	0.122	50
			A1C05	0.054	51
			A1A12	0.075	52
			A1E02	0.056	53
			A1A04	0.055	54
			A1B05	0.065	55
			A1F06	0.061	56
			A2D08	0.072	57
			A2A06	0.077	58
			A3E02	0.079	59
			A3F03	0.05	60
			A3F01	0.173	61
			A3B10	0.073	62
			A4A04	0.063	63
			A4C07	0.059	64
			A4C02	0.052	65
			C1C07	0.044	66
			C1B07	0.042	67
			C1A03	0.043	68
			C1D11	0.048	69
			C1D06	0.047	70
			C1D09	0.045	71
			C1A02	0.044	72
			C1A07	0.044	73
			C1A01	0.056	74

## Sheet: Fig 3
Fig 3A	Atypical MBC clones
	ELISA Unit (EU)	Clone A1F12
	IgG conc. (ug/mL)	PvDBPII-TH2				PvDBPII-TH4				PvDBPII-TH5				PvDBPII-P				PvDBPII-7.18				PvDBPII-Sal I				PvMSP1P
		Well 1	Well 2	Well 3	Well 4	Well 1	Well 2	Well 3	Well 4	Well 1	Well 2	Well 3	Well 4	Well 1	Well 2	Well 3	Well 4	Well 1	Well 2	Well 3	Well 4	Well 1	Well 2	Well 3	Well 4	Well 1	Well 2	Well 3	Well 4
	2	3.1	3.07	3.09	3.06	3.05	3.04	3.04	3.03	3.04	3.04	3.04	3.03	3.08	3.11	3.07	3.11	3.11	3.1	3.1	3.09	3.02	3.01	3.01	3	0.07	0.07	0.07	0.07
	0.4	3.12	3.12	3.11	3.11	3.06	3.08	3.05	3.07	2.94	2.95	2.94	2.94	3.05	3.05	3.05	3.04	3.11	3.12	3.1	3.11	2.61	2.63	2.6	2.62	0.06	0.06	0.06	0.06
	0.08	2.63	2.63	2.62	2.62	2.59	2.59	2.58	2.59	2.51	2.51	2.5	2.5	2.62	2.59	2.61	2.58	2.62	2.6	2.62	2.59	1.4	1.53	1.39	1.53	0.06	0.06	0.06	0.06
	0.016	1.16	1.2	1.16	1.19	1.09	1.15	1.09	1.14	1	1.01	1	1.01	1.12	1.15	1.11	1.15	1.2	1.27	1.19	1.27	0.43	0.46	0.43	0.46	0.06	0.06	0.06	0.06
	0.0032	0.32	0.31	0.32	0.31	0.3	0.3	0.3	0.3	0.29	0.29	0.28	0.29	0.24	0.26	0.24	0.26	0.17	0.17	0.17	0.17	0.15	0.16	0.15	0.16	0.06	0.08	0.06	0.08
	0	0.11	0.09	0.11	0.09	0.1	0.1	0.1	0.1	0.11	0.1	0.11	0.1	0.07	0.07	0.07	0.07	0.08	0.08	0.08	0.08	0.09	0.08	0.09	0.08	0.07	0.07	0.07	0.07
	ELISA Unit (EU)	Clone A3F12
	IgG conc. (ug/mL)	PvDBPII-TH2				PvDBPII-TH4				PvDBPII-TH5				PvDBPII-P				PvDBPII-7.18				PvDBPII-Sal I				PvMSP1P
		Well 1	Well 2	Well 3	Well 4	Well 1	Well 2	Well 3	Well 4	Well 1	Well 2	Well 3	Well 4	Well 1	Well 2	Well 3	Well 4	Well 1	Well 2	Well 3	Well 4	Well 1	Well 2	Well 3	Well 4	Well 1	Well 2	Well 3	Well 4
	2	2.82	2.82	2.83	2.82	2.8	2.79	2.8	2.8	2.83	2.82	2.84	2.83	2.83	2.83	2.84	2.84	2.78	2.78	2.79	2.78	2.41	2.4	2.42	2.41	0.08	0.08	0.07	0.07
	0.4	2.79	2.79	2.8	2.8	2.78	2.77	2.79	2.78	2.77	2.77	2.78	2.78	2.77	2.77	2.78	2.78	2.77	2.77	2.78	2.78	1.92	1.92	1.92	1.92	0.07	0.07	0.07	0.06
	0.08	1.75	1.71	1.75	1.71	1.74	1.75	1.74	1.76	1.85	1.81	1.85	1.81	1.72	1.72	1.73	1.72	1.74	1.75	1.74	1.75	0.93	0.91	0.93	0.91	0.07	0.08	0.06	0.08
	0.016	0.54	0.54	0.53	0.54	0.52	0.53	0.52	0.52	0.51	0.53	0.51	0.53	0.51	0.53	0.5	0.52	0.52	0.52	0.52	0.52	0.28	0.28	0.27	0.27	0.07	0.07	0.06	0.06
	0.0032	0.16	0.16	0.15	0.15	0.16	0.16	0.16	0.15	0.16	0.17	0.16	0.17	0.17	0.16	0.16	0.16	0.14	0.16	0.14	0.15	0.12	0.12	0.11	0.12	0.07	0.07	0.06	0.07
	0	0.07	0.07	0.06	0.06	0.07	0.06	0.06	0.06	0.09	0.09	0.08	0.09	0.08	0.08	0.08	0.07	0.08	0.08	0.08	0.07	0.08	0.09	0.08	0.08	0.07	0.07	0.07	0.07
	ELISA Unit (EU)	Clone B4E06
	IgG conc. (ug/mL)	PvDBPII-TH2				PvDBPII-TH4				PvDBPII-TH5				PvDBPII-P				PvDBPII-7.18				PvDBPII-Sal I				PvMSP1P
		Well 1	Well 2	Well 3	Well 4	Well 1	Well 2	Well 3	Well 4	Well 1	Well 2	Well 3	Well 4	Well 1	Well 2	Well 3	Well 4	Well 1	Well 2	Well 3	Well 4	Well 1	Well 2	Well 3	Well 4	Well 1	Well 2	Well 3	Well 4
	2	3.12	3.15	3.13	3.16	3.08	3.08	3.09	3.09	3	3.09	3.01	3.1	3.01	3.15	3.02	3.16	3.03	3.03	3.04	3.04	2.93	2.95	2.94	2.96	0.06	0.06	0.06	0.05
	0.4	3.2	3.18	3.21	3.19	3.15	3.17	3.17	3.18	2.94	2.93	2.95	2.94	2.97	2.94	2.98	2.95	3	2.99	3.01	3	2.48	2.45	2.49	2.46	0.05	0.06	0.04	0.05
	0.08	2.55	2.59	2.56	2.6	2.16	2.03	2.16	2.03	1.91	1.79	1.92	1.8	2.46	2.53	2.47	2.54	2.48	2.46	2.49	2.47	1.15	1.13	1.15	1.13	0.06	0.06	0.06	0.05
	0.016	1.07	1.09	1.07	1.09	0.78	0.74	0.78	0.74	0.66	0.62	0.66	0.62	0.95	0.96	0.95	0.96	0.92	0.92	0.92	0.92	0.34	0.3	0.34	0.3	0.05	0.06	0.06	0.05
	0.0032	0.32	0.21	0.31	0.21	0.22	0.21	0.21	0.2	0.19	0.17	0.18	0.17	0.18	0.19	0.18	0.19	0.17	0.18	0.17	0.18	0.12	0.11	0.11	0.1	0.06	0.06	0.05	0.05
	0	0.1	0.09	0.1	0.09	0.09	0.08	0.08	0.07	0.08	0.08	0.08	0.07	0.09	0.1	0.09	0.09	0.09	0.1	0.08	0.09	0.07	0.08	0.07	0.07	0.06	0.06	0.05	0.06
	ELISA Unit (EU)	Clone B4H09
	IgG conc. (ug/mL)	PvDBPII-TH2				PvDBPII-TH4				PvDBPII-TH5				PvDBPII-P				PvDBPII-7.18				PvDBPII-Sal I				PvMSP1P
		Well 1	Well 2	Well 3	Well 4	Well 1	Well 2	Well 3	Well 4	Well 1	Well 2	Well 3	Well 4	Well 1	Well 2	Well 3	Well 4	Well 1	Well 2	Well 3	Well 4	Well 1	Well 2	Well 3	Well 4	Well 1	Well 2	Well 3	Well 4
	2	2.97	3.14	3	3.17	2.95	3.14	2.98	3.17	2.89	3.06	2.92	3.08	3.02	3.1	3.05	3.13	3	3.1	3.03	3.13	2.78	2.74	2.8	2.76	0.07	0.06	0.07	0.06
	0.4	2.92	2.76	2.94	2.78	2.77	2.73	2.8	2.76	2.76	2.64	2.78	2.67	2.8	2.75	2.82	2.78	2.82	2.84	2.84	2.86	2.26	2.09	2.28	2.11	0.06	0.06	0.06	0.05
	0.08	1.65	1.63	1.66	1.64	1.59	1.61	1.61	1.62	1.32	1.39	1.33	1.4	1.56	1.56	1.57	1.57	1.61	1.59	1.62	1.6	0.86	0.85	0.86	0.85	0.05	0.05	0.05	0.05
	0.016	0.7	0.72	0.71	0.72	0.48	0.5	0.48	0.5	0.44	0.43	0.44	0.43	0.5	0.53	0.5	0.53	0.57	0.54	0.57	0.54	0.25	0.26	0.25	0.26	0.05	0.04	0.04	0.04
	0.0032	0.44	0.25	0.44	0.25	0.3	0.19	0.3	0.18	0.22	0.16	0.22	0.15	0.2	0.19	0.19	0.18	0.22	0.19	0.21	0.19	0.11	0.11	0.11	0.11	0.05	0.05	0.05	0.05
	0	0.08	0.09	0.08	0.09	0.12	0.09	0.11	0.08	0.07	0.08	0.07	0.07	0.08	0.09	0.08	0.09	0.1	0.1	0.09	0.1	0.06	0.07	0.06	0.06	0.06	0.06	0.05	0.05
Fig 3B	Classical MBC clones
	ELISA Unit (EU)	Clone B4E09
	IgG conc. (ug/mL)	PvDBPII-TH2				PvDBPII-TH4				PvDBPII-TH5				PvDBPII-P				PvDBPII-7.18				PvDBPII-Sal I				PvMSP1P
		Well 1	Well 2	Well 3	Well 4	Well 1	Well 2	Well 3	Well 4	Well 1	Well 2	Well 3	Well 4	Well 1	Well 2	Well 3	Well 4	Well 1	Well 2	Well 3	Well 4	Well 1	Well 2	Well 3	Well 4	Well 1	Well 2	Well 3	Well 4
	2	3.12	3.21	3.15	3.24	3.19	3.22	3.22	3.25	3.15	3.25	3.18	3.28	3.15	3.26	3.18	3.29	3.14	3.16	3.17	3.19	3.14	3.15	3.17	3.18	0.07	0.07	0.07	0.06
	0.4	3.2	3.18	3.23	3.21	3.16	3.14	3.19	3.17	3.12	3.13	3.15	3.16	3.11	3.15	3.14	3.18	3.1	3.05	3.13	3.08	3.03	3.08	3.05	3.11	0.06	0.06	0.05	0.05
	0.08	2.74	2.74	2.77	2.77	2.69	2.67	2.71	2.7	2.59	2.6	2.61	2.62	2.7	2.67	2.73	2.7	2.59	2.61	2.61	2.63	2.29	2.27	2.31	2.29	0.06	0.05	0.05	0.05
	0.016	1.41	1.41	1.42	1.42	1.25	1.24	1.25	1.24	1.15	1.12	1.16	1.13	1.36	1.36	1.37	1.37	1.38	1.36	1.39	1.37	0.93	0.92	0.93	0.93	0.05	0.05	0.05	0.05
	0.0032	0.38	0.39	0.38	0.38	0.37	0.37	0.37	0.37	0.33	0.34	0.33	0.34	0.37	0.34	0.37	0.34	0.35	0.35	0.34	0.34	0.27	0.28	0.26	0.27	0.05	0.06	0.05	0.05
	0	0.13	0.14	0.12	0.14	0.14	0.16	0.14	0.16	0.11	0.13	0.11	0.13	0.13	0.13	0.13	0.13	0.13	0.13	0.12	0.12	0.11	0.12	0.1	0.12	0.06	0.06	0.06	0.06
	ELISA Unit (EU)	Clone B4E11
	IgG conc. (ug/mL)	PvDBPII-TH2				PvDBPII-TH4				PvDBPII-TH5				PvDBPII-P				PvDBPII-7.18				PvDBPII-Sal I				PvMSP1P
		Well 1	Well 2	Well 3	Well 4	Well 1	Well 2	Well 3	Well 4	Well 1	Well 2	Well 3	Well 4	Well 1	Well 2	Well 3	Well 4	Well 1	Well 2	Well 3	Well 4	Well 1	Well 2	Well 3	Well 4	Well 1	Well 2	Well 3	Well 4
	2	3.19	3.18	3.17	3.16	3.21	3.21	3.19	3.19	3.2	3.22	3.18	3.2	3.26	3.25	3.24	3.23	3.24	3.25	3.22	3.22	3.11	3.14	3.09	3.12	0.07	0.07	0.06	0.06
	0.4	3.17	3.17	3.15	3.15	3.13	3.16	3.1	3.14	3.19	3.16	3.17	3.14	3.21	3.18	3.19	3.16	3.22	3.22	3.2	3.2	3.05	3.09	3.03	3.07	0.07	0.07	0.06	0.06
	0.08	2.73	2.73	2.71	2.71	2.71	2.71	2.69	2.69	2.72	2.72	2.7	2.7	2.72	2.72	2.7	2.7	2.72	2.72	2.7	2.7	2.56	2.6	2.54	2.58	0.07	0.06	0.06	0.06
	0.016	1.41	1.42	1.4	1.41	1.36	1.36	1.35	1.35	1.35	1.36	1.34	1.35	1.38	1.38	1.37	1.37	1.4	1.4	1.39	1.39	1.15	1.16	1.14	1.15	0.07	0.07	0.06	0.06
	0.0032	0.4	0.4	0.4	0.39	0.37	0.37	0.36	0.36	0.38	0.39	0.37	0.38	0.4	0.39	0.39	0.39	0.39	0.39	0.38	0.39	0.33	0.34	0.33	0.33	0.07	0.06	0.06	0.06
	0	0.13	0.13	0.12	0.12	0.11	0.12	0.11	0.12	0.13	0.14	0.12	0.14	0.13	0.13	0.12	0.13	0.13	0.14	0.12	0.13	0.13	0.13	0.12	0.12	0.07	0.07	0.06	0.07
	ELISA Unit (EU)	Clone B4F09
	IgG conc. (ug/mL)	PvDBPII-TH2				PvDBPII-TH4				PvDBPII-TH5				PvDBPII-P				PvDBPII-7.18				PvDBPII-Sal I				PvMSP1P
		Well 1	Well 2	Well 3	Well 4	Well 1	Well 2	Well 3	Well 4	Well 1	Well 2	Well 3	Well 4	Well 1	Well 2	Well 3	Well 4	Well 1	Well 2	Well 3	Well 4	Well 1	Well 2	Well 3	Well 4	Well 1	Well 2	Well 3	Well 4
	2	3.19	3.24	3.19	3.24	3.19	3.18	3.19	3.18	3.17	3.18	3.17	3.18	3.19	3.19	3.19	3.19	3.19	3.19	3.19	3.19	3.08	3.1	3.08	3.1	0.06	0.06	0.06	0.05
	0.4	3.11	3.14	3.11	3.14	3.07	3.07	3.07	3.07	2.91	3.06	2.91	3.06	3.07	3.06	3.07	3.06	3.08	3.08	3.08	3.08	3.01	2.98	3.02	2.98	0.06	0.05	0.05	0.05
	0.08	2.66	2.61	2.66	2.61	2.63	2.57	2.63	2.57	2.59	2.53	2.59	2.53	2.63	2.53	2.63	2.53	2.57	2.54	2.57	2.54	2.4	2.41	2.4	2.41	0.06	0.05	0.05	0.05
	0.016	1.35	1.36	1.34	1.36	1.3	1.29	1.29	1.29	1.28	1.28	1.28	1.28	1.35	1.35	1.35	1.35	1.35	1.34	1.35	1.34	1.11	1.13	1.11	1.13	0.05	0.06	0.05	0.05
	0.0032	0.41	0.41	0.4	0.4	0.38	0.38	0.38	0.38	0.37	0.38	0.37	0.38	0.39	0.39	0.39	0.39	0.37	0.37	0.37	0.37	0.33	0.34	0.33	0.33	0.05	0.05	0.05	0.05
	0	0.13	0.13	0.12	0.12	0.13	0.12	0.13	0.12	0.12	0.13	0.12	0.12	0.13	0.12	0.12	0.12	0.12	0.12	0.12	0.12	0.12	0.13	0.11	0.12	0.05	0.06	0.05	0.06
	ELISA Unit (EU)	Clone B4F10
	IgG conc. (ug/mL)	PvDBPII-TH2				PvDBPII-TH4				PvDBPII-TH5				PvDBPII-P				PvDBPII-7.18				PvDBPII-Sal I				PvMSP1P
		Well 1	Well 2	Well 3	Well 4	Well 1	Well 2	Well 3	Well 4	Well 1	Well 2	Well 3	Well 4	Well 1	Well 2	Well 3	Well 4	Well 1	Well 2	Well 3	Well 4	Well 1	Well 2	Well 3	Well 4	Well 1	Well 2	Well 3	Well 4
	2	2.97	2.97	2.98	2.97	2.96	2.97	2.96	2.97	2.96	2.96	2.97	2.96	2.97	2.93	2.97	2.93	2.97	2.97	2.97	2.97	2.83	2.83	2.83	2.83	0.08	0.06	0.08	0.06
	0.4	2.96	2.96	2.96	2.96	2.95	2.95	2.96	2.96	2.97	2.95	2.98	2.95	3.01	2.98	3.01	2.98	3	2.99	3	2.99	2.83	2.81	2.84	2.82	0.06	0.06	0.06	0.05
	0.08	2.64	2.67	2.64	2.67	2.59	2.59	2.59	2.59	2.44	2.44	2.44	2.44	2.49	2.54	2.49	2.54	2.49	2.52	2.49	2.52	2.16	2.16	2.16	2.16	0.06	0.06	0.05	0.05
	0.016	1.32	1.33	1.32	1.32	1.28	1.28	1.28	1.28	1.14	1.15	1.14	1.14	1.25	1.26	1.25	1.25	1.26	1.25	1.26	1.25	0.95	0.94	0.94	0.94	0.05	0.05	0.05	0.05
	0.0032	0.38	0.4	0.38	0.39	0.39	0.38	0.38	0.37	0.34	0.33	0.33	0.33	0.37	0.38	0.37	0.37	0.37	0.37	0.37	0.37	0.28	0.29	0.27	0.28	0.05	0.05	0.05	0.05
	0	0.13	0.13	0.12	0.13	0.11	0.12	0.11	0.11	0.11	0.14	0.11	0.13	0.12	0.11	0.11	0.11	0.12	0.12	0.11	0.12	0.11	0.11	0.1	0.11	0.06	0.06	0.05	0.06
Fig 3C	Atypical MBC clones
	Clone ID	ELISA Unit (EU), Supernatant (50 ng/ml)
		PvDBPII-TH2				PvDBPII-TH4				PvDBPII-TH5				PvDBPII-P				PvDBPII-7.18				PvDBPII-Sal I
		Well 1	Well 2	Well 3	Well 4	Well 1	Well 2	Well 3	Well 4	Well 1	Well 2	Well 3	Well 4	Well 1	Well 2	Well 3	Well 4	Well 1	Well 2	Well 3	Well 4	Well 1	Well 2	Well 3	Well 4
	A1F12	1.9	1.91	1.89	1.91	1.84	1.87	1.84	1.87	1.75	1.76	1.75	1.76	1.87	1.87	1.86	1.87	1.91	1.94	1.91	1.93	0.91	1	0.91	0.99
	A3F12	1.14	1.13	1.14	1.13	1.13	1.14	1.13	1.14	1.18	1.17	1.18	1.17	1.11	1.12	1.12	1.12	1.13	1.14	1.13	1.14	0.6	0.6	0.6	0.59
	B4E06	1.81	1.84	1.81	1.85	1.47	1.39	1.47	1.39	1.29	1.21	1.29	1.21	1.71	1.75	1.71	1.75	1.7	1.69	1.7	1.69	0.75	0.72	0.74	0.72
	B4H09	1.18	1.17	1.18	1.18	1.04	1.06	1.04	1.06	0.88	0.91	0.88	0.91	1.03	1.05	1.04	1.05	1.09	1.06	1.09	1.07	0.56	0.55	0.56	0.55
Fig 3D	Classical MBC clones
	Clone ID	ELISA Unit (EU), Supernatant (50 ng/ml)
		PvDBPII-TH2				PvDBPII-TH4				PvDBPII-TH5				PvDBPII-P				PvDBPII-7.18				PvDBPII-Sal I
		Well 1	Well 2	Well 3	Well 4	Well 1	Well 2	Well 3	Well 4	Well 1	Well 2	Well 3	Well 4	Well 1	Well 2	Well 3	Well 4	Well 1	Well 2	Well 3	Well 4	Well 1	Well 2	Well 3	Well 4
	B4E09	2.07	2.08	2.09	2.1	1.97	1.95	1.98	1.97	1.87	1.86	1.89	1.88	2.03	2.02	2.05	2.03	1.99	1.99	2	2	1.61	1.59	1.62	1.61
	B4E11	2.05	2.04	2.06	2.06	2.03	2.04	2.03	2.05	2.04	2.04	2.02	2.03	2.05	2.05	2.03	2.03	2.06	2.06	2.05	2.05	1.85	1.88	1.84	1.86
	B4F09	2	1.98	2	1.98	1.96	1.93	1.96	1.93	1.93	1.9	1.93	1.9	1.99	1.94	1.99	1.94	1.96	1.94	1.96	1.94	1.76	1.77	1.76	1.77
	B4F10	1.98	2	1.98	2	1.94	1.94	1.94	1.94	1.79	1.79	1.79	1.79	1.87	1.9	1.87	1.9	1.87	1.88	1.87	1.88	1.55	1.55	1.55	1.55

## Sheet: Fig 4
Fig 4A	Atypical MBC clones (Supernatant 50 ug/ml)						Fig 4C	Time (s)	100 nM	33.3 nM	11.1 nM	3.7 nM	1.2 nM		Fig 4D	Time (s)	100 nM	33.3 nM	11.1 nM	3.7 nM	1.2 nM		Fig 4E	Time (s)	100 nM	33.3 nM	11.1 nM	3.7 nM	1.2 nM		Fig 4F	Time (s)	100 nM	33.3 nM	11.1 nM	3.7 nM	1.2 nM
							A1F12- Atypical MBCs	0	0	0	0	0	0		A3F12- Atypical MBCs	0	0	0	0	0	0		B4E06- Atypical MBCs	0	0	0	0	0	0		B4E11- Classical MBCs	0	0	0	0	0	0
	Clone ID	% Inhibition						0.2	0.004639	0.00152	0.000642	0.000265	0.000115			0.2	0.004017	0.00127	0.000532	0.000258	0.000159			0.2	0.000819	0.000289	0.00012	5.07e-05	2.15e-05			0.2	0.01176	0.00388	0.001544	0.000568	0.000235
		Well 1	Well 2	Well 3	Well 4			0.4	0.009256	0.003038	0.001284	0.000531	0.00023			0.4	0.007978	0.002531	0.001061	0.000516	0.000317			0.4	0.001638	0.000579	0.000239	0.000101	4.31e-05			0.4	0.023423	0.007749	0.003087	0.001136	0.000469
	A1F12	93.8	95.9	92.4	94.3			0.6	0.013852	0.004554	0.001925	0.000796	0.000345			0.6	0.011882	0.003783	0.001588	0.000772	0.000474			0.6	0.002455	0.000868	0.000359	0.000152	6.46e-05			0.6	0.034992	0.011608	0.004629	0.001704	0.000704
	A3F12	95.9	93.8	97	93.6			0.8	0.018426	0.006067	0.002566	0.001061	0.00046			0.8	0.015731	0.005026	0.002113	0.001027	0.000631			0.8	0.003272	0.001157	0.000479	0.000203	8.61e-05			0.8	0.046465	0.015457	0.006169	0.002272	0.000938
	B4E06	82.7	88.5	83.7	89			1	0.02298	0.007578	0.003207	0.001326	0.000575			1	0.019525	0.006261	0.002635	0.001282	0.000788			1	0.004088	0.001446	0.000598	0.000253	0.000108			1	0.057845	0.019294	0.007708	0.00284	0.001173
	B4H09	55.6	59.7	56.9	65			1.2	0.027512	0.009086	0.003847	0.001591	0.00069			1.2	0.023265	0.007488	0.003156	0.001535	0.000944			1.2	0.004903	0.001735	0.000718	0.000304	0.000129			1.2	0.069132	0.023122	0.009245	0.003407	0.001407
	PC (mAb2D10)	99.2	99.6	100	99.6			1.4	0.032024	0.010593	0.004487	0.001856	0.000805			1.4	0.026952	0.008705	0.003673	0.001788	0.001099			1.4	0.005717	0.002024	0.000837	0.000355	0.000151			1.4	0.080326	0.026939	0.010781	0.003975	0.001642
	NC (no mAb)	0	3.7	0	5.1			1.6	0.036514	0.012096	0.005127	0.002121	0.00092			1.6	0.030587	0.009915	0.004189	0.00204	0.001254			1.6	0.00653	0.002313	0.000957	0.000405	0.000172			1.6	0.091429	0.030745	0.012316	0.004542	0.001876
								1.8	0.040984	0.013598	0.005766	0.002386	0.001035			1.8	0.03417	0.011116	0.004702	0.002291	0.001409			1.8	0.007342	0.002601	0.001076	0.000456	0.000194			1.8	0.102441	0.034541	0.013849	0.005109	0.002111
								2	0.045434	0.015097	0.006405	0.002651	0.00115			2	0.037702	0.012309	0.005212	0.00254	0.001562			2	0.008153	0.00289	0.001196	0.000507	0.000215			2	0.113364	0.038327	0.015381	0.005676	0.002345
Fig 4B	Classical MBC clones (Supernatant 50 ug/ml)							2.2	0.049862	0.016594	0.007044	0.002916	0.001265			2.2	0.041184	0.013493	0.005721	0.002789	0.001716			2.2	0.008963	0.003178	0.001315	0.000557	0.000237			2.2	0.124196	0.042102	0.016911	0.006242	0.00258
								2.4	0.054271	0.018089	0.007682	0.00318	0.00138			2.4	0.044616	0.01467	0.006227	0.003037	0.001869			2.4	0.009773	0.003466	0.001435	0.000608	0.000258			2.4	0.134941	0.045867	0.01844	0.006809	0.002814
	Clone ID	% Inhibition						2.6	0.058658	0.019581	0.00832	0.003445	0.001495			2.6	0.048	0.015838	0.006731	0.003285	0.002021			2.6	0.010582	0.003754	0.001554	0.000659	0.00028			2.6	0.145597	0.049622	0.019968	0.007375	0.003049
		Well 1	Well 2	Well 3	Well 4			2.8	0.063026	0.021071	0.008958	0.00371	0.00161			2.8	0.051336	0.016998	0.007233	0.003531	0.002173			2.8	0.011389	0.004042	0.001674	0.000709	0.000301			2.8	0.156166	0.053366	0.021494	0.007941	0.003283
	B4E09	61	74	68	55			3	0.067373	0.022559	0.009595	0.003974	0.001725			3	0.054624	0.01815	0.007732	0.003776	0.002324			3	0.012196	0.00433	0.001793	0.00076	0.000323			3	0.166649	0.057101	0.023019	0.008507	0.003517
	B4E11	98.8	97.1	98.1	95.5			3.2	0.071701	0.024044	0.010233	0.004239	0.00184			3.2	0.057866	0.019294	0.00823	0.004021	0.002475			3.2	0.013002	0.004618	0.001912	0.00081	0.000344			3.2	0.177046	0.060825	0.024542	0.009073	0.003751
	B4F09	95.9	93.4	94.3	97.4			3.4	0.076008	0.025527	0.010869	0.004504	0.001955			3.4	0.061062	0.020431	0.008725	0.004264	0.002625			3.4	0.013807	0.004906	0.002032	0.000861	0.000366			3.4	0.187358	0.064539	0.026064	0.009638	0.003986
	B4F10	88.1	77.8	87.9	84.5			3.6	0.080295	0.027008	0.011506	0.004768	0.00207			3.6	0.064212	0.021559	0.009217	0.004507	0.002775			3.6	0.014611	0.005193	0.002151	0.000912	0.000387			3.6	0.197585	0.068243	0.027585	0.010204	0.00422
	PC (mAb2D10)	99.2	99.6	100	99.6			3.8	0.084563	0.028487	0.012142	0.005033	0.002185			3.8	0.067317	0.02268	0.009708	0.004748	0.002924			3.8	0.015415	0.005481	0.00227	0.000962	0.000409			3.8	0.20773	0.071936	0.029104	0.010769	0.004454
	NC (no HuMoAb)	0	3.7	0	5.1			4	0.088811	0.029963	0.012777	0.005297	0.0023			4	0.070379	0.023792	0.010196	0.004989	0.003073			4	0.016217	0.005768	0.00239	0.001013	0.00043			4	0.217791	0.07562	0.030622	0.011334	0.004688
								4.2	0.093039	0.031437	0.013413	0.005561	0.002415			4.2	0.073397	0.024898	0.010682	0.005229	0.003221			4.2	0.017019	0.006055	0.002509	0.001064	0.000452			4.2	0.227769	0.079293	0.032139	0.011899	0.004923
								4.4	0.097248	0.032909	0.014048	0.005826	0.00253			4.4	0.076372	0.025995	0.011166	0.005468	0.003369			4.4	0.017819	0.006342	0.002628	0.001114	0.000473			4.4	0.237667	0.082957	0.033654	0.012463	0.005157
								4.6	0.101437	0.034378	0.014683	0.00609	0.002644			4.6	0.079304	0.027085	0.011648	0.005707	0.003516			4.6	0.018619	0.006629	0.002748	0.001165	0.000495			4.6	0.247483	0.08661	0.035168	0.013028	0.005391
								4.8	0.105607	0.035845	0.015317	0.006354	0.002759			4.8	0.082195	0.028167	0.012128	0.005944	0.003663			4.8	0.019418	0.006916	0.002867	0.001215	0.000516			4.8	0.257219	0.090254	0.03668	0.013592	0.005625
								5	0.109758	0.03731	0.015951	0.006618	0.002874			5	0.085045	0.029242	0.012605	0.00618	0.003809			5	0.020216	0.007203	0.002986	0.001266	0.000538			5	0.266875	0.093887	0.038191	0.014157	0.005859
								5.2	0.113889	0.038773	0.016585	0.006882	0.002989			5.2	0.087855	0.03031	0.013081	0.006416	0.003955			5.2	0.021013	0.007489	0.003105	0.001316	0.000559			5.2	0.276453	0.097511	0.039701	0.014721	0.006093
								5.4	0.118002	0.040233	0.017218	0.007146	0.003104			5.4	0.090625	0.03137	0.013554	0.006651	0.0041			5.4	0.02181	0.007776	0.003224	0.001367	0.000581			5.4	0.285952	0.101125	0.041209	0.015284	0.006327
								5.6	0.122095	0.041692	0.017851	0.007411	0.003219			5.6	0.093355	0.032423	0.014025	0.006885	0.004245			5.6	0.022605	0.008062	0.003343	0.001418	0.000602			5.6	0.295373	0.104729	0.042716	0.015848	0.006561
								5.8	0.126169	0.043147	0.018484	0.007675	0.003334			5.8	0.096047	0.033468	0.014494	0.007118	0.004389			5.8	0.0234	0.008348	0.003462	0.001468	0.000624			5.8	0.304718	0.108323	0.044221	0.016412	0.006795
								6	0.130225	0.044601	0.019117	0.007938	0.003448			6	0.0987	0.034506	0.014961	0.00735	0.004533			6	0.024193	0.008634	0.003582	0.001519	0.000645			6	0.313986	0.111907	0.045725	0.016975	0.007029
								6.2	0.134262	0.046052	0.019749	0.008202	0.003563			6.2	0.101316	0.035537	0.015426	0.007581	0.004676			6.2	0.024986	0.00892	0.003701	0.001569	0.000667			6.2	0.323178	0.115481	0.047228	0.017538	0.007263
								6.4	0.13828	0.047502	0.020381	0.008466	0.003678			6.4	0.103894	0.036561	0.015889	0.007812	0.004819			6.4	0.025778	0.009206	0.00382	0.00162	0.000688			6.4	0.332295	0.119046	0.04873	0.018101	0.007497
								6.6	0.14228	0.048948	0.021012	0.00873	0.003793			6.6	0.106436	0.037578	0.01635	0.008041	0.004961			6.6	0.026569	0.009492	0.003939	0.00167	0.00071			6.6	0.341337	0.122601	0.05023	0.018664	0.007731
								6.8	0.146261	0.050393	0.021643	0.008994	0.003908			6.8	0.108942	0.038588	0.016808	0.00827	0.005103			6.8	0.027359	0.009778	0.004058	0.001721	0.000731			6.8	0.350306	0.126146	0.051728	0.019227	0.007965
								7	0.150224	0.051836	0.022274	0.009257	0.004023			7	0.111412	0.039591	0.017265	0.008498	0.005244			7	0.028149	0.010063	0.004177	0.001771	0.000753			7	0.359201	0.129682	0.053225	0.019789	0.008199
								7.2	0.154168	0.053276	0.022905	0.009521	0.004137			7.2	0.113847	0.040587	0.017719	0.008725	0.005385			7.2	0.028937	0.010349	0.004296	0.001822	0.000774			7.2	0.368023	0.133208	0.054721	0.020351	0.008432
								7.4	0.158094	0.054714	0.023535	0.009785	0.004252			7.4	0.116247	0.041576	0.018172	0.008952	0.005526			7.4	0.029725	0.010634	0.004415	0.001872	0.000796			7.4	0.376774	0.136724	0.056216	0.020914	0.008666
								7.6	0.162002	0.05615	0.024165	0.010048	0.004367			7.6	0.118614	0.042558	0.018622	0.009177	0.005666			7.6	0.030512	0.010919	0.004534	0.001923	0.000817			7.6	0.385452	0.140231	0.057709	0.021476	0.0089
								7.8	0.165893	0.057583	0.024794	0.010312	0.004482			7.8	0.120947	0.043533	0.019071	0.009402	0.005805			7.8	0.031298	0.011204	0.004652	0.001973	0.000839			7.8	0.39406	0.143728	0.059201	0.022037	0.009134
								8	0.169765	0.059015	0.025423	0.010575	0.004597			8	0.123246	0.044502	0.019517	0.009625	0.005944			8	0.032083	0.011489	0.004771	0.002024	0.00086			8	0.402597	0.147215	0.060691	0.022599	0.009368
								8.2	0.173619	0.060444	0.026052	0.010839	0.004711			8.2	0.125513	0.045464	0.019962	0.009848	0.006083			8.2	0.032867	0.011774	0.00489	0.002074	0.000881			8.2	0.411065	0.150693	0.062181	0.02316	0.009601
								8.4	0.177455	0.061871	0.026681	0.011102	0.004826			8.4	0.127748	0.046419	0.020404	0.010071	0.006221			8.4	0.03365	0.012059	0.005009	0.002125	0.000903			8.4	0.419463	0.154162	0.063668	0.023722	0.009835
								8.6	0.181274	0.063295	0.027309	0.011366	0.004941			8.6	0.129951	0.047368	0.020845	0.010292	0.006358			8.6	0.034433	0.012344	0.005128	0.002175	0.000924			8.6	0.427793	0.157621	0.065155	0.024283	0.010069
								8.8	0.185075	0.064718	0.027937	0.011629	0.005056			8.8	0.132123	0.04831	0.021283	0.010513	0.006495			8.8	0.035214	0.012628	0.005247	0.002226	0.000946			8.8	0.436054	0.16107	0.06664	0.024844	0.010302
								9	0.188858	0.066138	0.028564	0.011892	0.00517			9	0.134264	0.049246	0.02172	0.010732	0.006632			9	0.035995	0.012913	0.005366	0.002276	0.000967			9	0.444248	0.164511	0.068124	0.025405	0.010536
								9.2	0.192624	0.067556	0.029192	0.012155	0.005285			9.2	0.136374	0.050175	0.022154	0.010951	0.006768			9.2	0.036775	0.013197	0.005484	0.002327	0.000989			9.2	0.452375	0.167941	0.069606	0.025965	0.01077
								9.4	0.196373	0.068972	0.029818	0.012418	0.0054			9.4	0.138455	0.051097	0.022587	0.011169	0.006904			9.4	0.037554	0.013481	0.005603	0.002377	0.00101			9.4	0.460436	0.171363	0.071087	0.026526	0.011003
								9.6	0.200104	0.070386	0.030445	0.012682	0.005515			9.6	0.140506	0.052014	0.023018	0.011387	0.007039			9.6	0.038332	0.013765	0.005722	0.002428	0.001032			9.6	0.46843	0.174775	0.072567	0.027086	0.011237
								9.8	0.203818	0.071798	0.031071	0.012945	0.005629			9.8	0.142528	0.052924	0.023446	0.011603	0.007174			9.8	0.039109	0.014049	0.00584	0.002478	0.001053			9.8	0.47636	0.178178	0.074045	0.027646	0.01147
								10	0.207515	0.073207	0.031697	0.013208	0.005744			10	0.144521	0.053827	0.023873	0.011819	0.007308			10	0.039886	0.014333	0.005959	0.002529	0.001075			10	0.484224	0.181571	0.075522	0.028206	0.011704
								10.2	0.211194	0.074614	0.032323	0.013471	0.005859			10.2	0.146486	0.054725	0.024298	0.012034	0.007442			10.2	0.040661	0.014617	0.006078	0.002579	0.001096			10.2	0.492024	0.184955	0.076997	0.028766	0.011937
								10.4	0.214857	0.076019	0.032948	0.013734	0.005973			10.4	0.148423	0.055616	0.024721	0.012248	0.007575			10.4	0.041436	0.0149	0.006196	0.00263	0.001118			10.4	0.49976	0.18833	0.078472	0.029325	0.012171
								10.6	0.218503	0.077422	0.033573	0.013996	0.006088			10.6	0.150332	0.056501	0.025142	0.012461	0.007708			10.6	0.04221	0.015184	0.006315	0.00268	0.001139			10.6	0.507433	0.191696	0.079945	0.029885	0.012404
								10.8	0.222132	0.078823	0.034198	0.014259	0.006203			10.8	0.152214	0.05738	0.025562	0.012674	0.007841			10.8	0.042983	0.015467	0.006434	0.002731	0.00116			10.8	0.515044	0.195053	0.081416	0.030444	0.012637
								11	0.225744	0.080222	0.034822	0.014522	0.006318			11	0.15407	0.058253	0.025979	0.012886	0.007973			11	0.043755	0.015751	0.006552	0.002781	0.001182			11	0.522592	0.1984	0.082886	0.031003	0.012871
								11.2	0.229339	0.081618	0.035446	0.014785	0.006432			11.2	0.155899	0.05912	0.026394	0.013097	0.008105			11.2	0.044527	0.016034	0.006671	0.002831	0.001203			11.2	0.530078	0.201738	0.084355	0.031562	0.013104
								11.4	0.232918	0.083012	0.03607	0.015047	0.006547			11.4	0.157702	0.059981	0.026808	0.013307	0.008236			11.4	0.045297	0.016317	0.006789	0.002882	0.001225			11.4	0.537503	0.205068	0.085823	0.032121	0.013338
								11.6	0.236481	0.084404	0.036693	0.01531	0.006662			11.6	0.15948	0.060836	0.02722	0.013517	0.008367			11.6	0.046067	0.0166	0.006908	0.002932	0.001246			11.6	0.544867	0.208388	0.087289	0.032679	0.013571
								11.8	0.240027	0.085794	0.037316	0.015573	0.006776			11.8	0.161232	0.061685	0.02763	0.013725	0.008497			11.8	0.046836	0.016883	0.007026	0.002983	0.001268			11.8	0.552171	0.211699	0.088754	0.033238	0.013804
								12	0.243556	0.087182	0.037939	0.015835	0.006891			12	0.16296	0.062528	0.028038	0.013933	0.008627			12	0.047604	0.017165	0.007145	0.003033	0.001289			12	0.559416	0.215001	0.090217	0.033796	0.014037
								12.2	0.247069	0.088568	0.038561	0.016098	0.007005			12.2	0.164663	0.063365	0.028444	0.014141	0.008756			12.2	0.048371	0.017448	0.007263	0.003083	0.001311			12.2	0.566601	0.218293	0.09168	0.034354	0.014271
								12.4	0.250566	0.089951	0.039183	0.01636	0.00712			12.4	0.166341	0.064197	0.028849	0.014347	0.008885			12.4	0.049137	0.01773	0.007382	0.003134	0.001332			12.4	0.573727	0.221577	0.093141	0.034912	0.014504
								12.6	0.254047	0.091333	0.039805	0.016623	0.007235			12.6	0.167996	0.065022	0.029251	0.014553	0.009014			12.6	0.049903	0.018013	0.0075	0.003184	0.001353			12.6	0.580796	0.224852	0.0946	0.03547	0.014737
								12.8	0.257512	0.092712	0.040426	0.016885	0.007349			12.8	0.169628	0.065842	0.029652	0.014758	0.009142			12.8	0.050668	0.018295	0.007619	0.003235	0.001375			12.8	0.587806	0.228118	0.096058	0.036027	0.01497
								13	0.26096	0.094089	0.041048	0.017147	0.007464			13	0.171236	0.066657	0.030051	0.014962	0.009269			13	0.051431	0.018577	0.007737	0.003285	0.001396			13	0.594759	0.231376	0.097515	0.036584	0.015204
								13.2	0.264393	0.095464	0.041668	0.01741	0.007579			13.2	0.172821	0.067465	0.030449	0.015165	0.009397			13.2	0.052194	0.018859	0.007855	0.003335	0.001418			13.2	0.601655	0.234624	0.098971	0.037142	0.015437
								13.4	0.26781	0.096837	0.042289	0.017672	0.007693			13.4	0.174384	0.068269	0.030844	0.015368	0.009524			13.4	0.052956	0.019141	0.007974	0.003386	0.001439			13.4	0.608495	0.237863	0.100425	0.037699	0.01567
								13.6	0.271211	0.098208	0.042909	0.017934	0.007808			13.6	0.175925	0.069066	0.031238	0.01557	0.00965			13.6	0.053718	0.019423	0.008092	0.003436	0.001461			13.6	0.615279	0.241094	0.101878	0.038256	0.015903
								13.8	0.274597	0.099576	0.043529	0.018196	0.007922			13.8	0.177444	0.069858	0.03163	0.015771	0.009776			13.8	0.054478	0.019705	0.00821	0.003487	0.001482			13.8	0.622007	0.244315	0.10333	0.038812	0.016136
								14	0.277966	0.100943	0.044148	0.018458	0.008037			14	0.178941	0.070645	0.03202	0.015972	0.009901			14	0.055238	0.019986	0.008329	0.003537	0.001503			14	0.62868	0.247528	0.10478	0.039369	0.016369
								14.2	0.28132	0.102307	0.044767	0.01872	0.008151			14.2	0.180417	0.071426	0.032409	0.016171	0.010026			14.2	0.055997	0.020268	0.008447	0.003587	0.001525			14.2	0.635299	0.250732	0.106229	0.039925	0.016602
								14.4	0.284659	0.103669	0.045386	0.018982	0.008266			14.4	0.181872	0.072202	0.032795	0.01637	0.010151			14.4	0.056755	0.020549	0.008565	0.003638	0.001546			14.4	0.641864	0.253928	0.107676	0.040481	0.016835
								14.6	0.287982	0.10503	0.046005	0.019244	0.008381			14.6	0.183306	0.072972	0.03318	0.016569	0.010275			14.6	0.057512	0.02083	0.008683	0.003688	0.001568			14.6	0.648375	0.257114	0.109123	0.041037	0.017068
								14.8	0.29129	0.106388	0.046623	0.019506	0.008495			14.8	0.18472	0.073737	0.033564	0.016766	0.010399			14.8	0.058268	0.021111	0.008801	0.003738	0.001589			14.8	0.654832	0.260292	0.110568	0.041593	0.017301
								15	0.294583	0.107744	0.047241	0.019768	0.00861			15	0.186114	0.074497	0.033945	0.016963	0.010523			15	0.059024	0.021392	0.00892	0.003789	0.001611			15	0.661237	0.263461	0.112011	0.042149	0.017534
								15.2	0.29786	0.109098	0.047858	0.02003	0.008724			15.2	0.187488	0.075251	0.034325	0.017159	0.010646			15.2	0.059778	0.021673	0.009038	0.003839	0.001632			15.2	0.66759	0.266622	0.113454	0.042705	0.017767
								15.4	0.301122	0.110449	0.048476	0.020292	0.008839			15.4	0.188843	0.076001	0.034703	0.017355	0.010768			15.4	0.060532	0.021954	0.009156	0.003889	0.001653			15.4	0.67389	0.269774	0.114895	0.04326	0.018
								15.6	0.30437	0.111799	0.049093	0.020554	0.008953			15.6	0.190178	0.076745	0.03508	0.017549	0.01089			15.6	0.061285	0.022235	0.009274	0.00394	0.001675			15.6	0.680139	0.272917	0.116335	0.043815	0.018233
								15.8	0.307602	0.113147	0.049709	0.020815	0.009068			15.8	0.191494	0.077484	0.035454	0.017743	0.011012			15.8	0.062037	0.022515	0.009392	0.00399	0.001696			15.8	0.686337	0.276052	0.117773	0.04437	0.018465
								16	0.310819	0.114492	0.050325	0.021077	0.009182			16	0.192792	0.078218	0.035827	0.017937	0.011133			16	0.062789	0.022796	0.00951	0.00404	0.001718			16	0.692485	0.279178	0.11921	0.044925	0.018698
								16.2	0.314021	0.115836	0.050941	0.021338	0.009297			16.2	0.194071	0.078947	0.036199	0.018129	0.011254			16.2	0.063539	0.023076	0.009628	0.004091	0.001739			16.2	0.698582	0.282296	0.120646	0.04548	0.018931
								16.4	0.317209	0.117177	0.051557	0.0216	0.009411			16.4	0.195332	0.07967	0.036569	0.018321	0.011375			16.4	0.064289	0.023356	0.009746	0.004141	0.00176			16.4	0.704629	0.285405	0.12208	0.046034	0.019164
								16.6	0.320382	0.118517	0.052172	0.021862	0.009526			16.6	0.196575	0.080389	0.036937	0.018512	0.011495			16.6	0.065038	0.023636	0.009864	0.004191	0.001782			16.6	0.710626	0.288506	0.123514	0.046588	0.019397
								16.8	0.32354	0.119854	0.052787	0.022123	0.00964			16.8	0.197801	0.081103	0.037303	0.018703	0.011615			16.8	0.065786	0.023916	0.009982	0.004242	0.001803			16.8	0.716575	0.291598	0.124945	0.047143	0.019629
								17	0.326684	0.121189	0.053402	0.022384	0.009755			17	0.199009	0.081812	0.037668	0.018892	0.011734			17	0.066533	0.024196	0.0101	0.004292	0.001825			17	0.722475	0.294682	0.126376	0.047697	0.019862
								17.2	0.329813	0.122522	0.054017	0.022646	0.009869			17.2	0.2002	0.082516	0.038031	0.019081	0.011853			17.2	0.067279	0.024476	0.010218	0.004342	0.001846			17.2	0.728327	0.297757	0.127805	0.048251	0.020095
								17.4	0.332927	0.123853	0.054631	0.022907	0.009984			17.4	0.201374	0.083215	0.038393	0.01927	0.011971			17.4	0.068025	0.024756	0.010336	0.004392	0.001867			17.4	0.734131	0.300824	0.129233	0.048804	0.020327
								17.6	0.336027	0.125182	0.055244	0.023168	0.010098			17.6	0.202531	0.083909	0.038753	0.019457	0.012089			17.6	0.06877	0.025035	0.010454	0.004443	0.001889			17.6	0.739887	0.303883	0.13066	0.049358	0.02056
								17.8	0.339113	0.126509	0.055858	0.02343	0.010213			17.8	0.203672	0.084598	0.039111	0.019644	0.012207			17.8	0.069514	0.025315	0.010572	0.004493	0.00191			17.8	0.745596	0.306933	0.132085	0.049911	0.020793
								18	0.342185	0.127834	0.056471	0.023691	0.010327			18	0.204797	0.085283	0.039468	0.019831	0.012324			18	0.070257	0.025594	0.01069	0.004543	0.001932			18	0.751259	0.309975	0.133509	0.050464	0.021025
								18.2	0.345242	0.129157	0.057084	0.023952	0.010441			18.2	0.205906	0.085963	0.039823	0.020016	0.012441			18.2	0.070999	0.025873	0.010808	0.004593	0.001953			18.2	0.756875	0.313009	0.134932	0.051017	0.021258
								18.4	0.348286	0.130478	0.057696	0.024213	0.010556			18.4	0.206999	0.086638	0.040176	0.020201	0.012558			18.4	0.071741	0.026152	0.010926	0.004644	0.001974			18.4	0.762446	0.316034	0.136354	0.05157	0.02149
								18.6	0.351315	0.131797	0.058308	0.024474	0.01067			18.6	0.208076	0.087309	0.040528	0.020385	0.012674			18.6	0.072481	0.026431	0.011043	0.004694	0.001996			18.6	0.767971	0.319051	0.137774	0.052123	0.021723
								18.8	0.35433	0.133114	0.05892	0.024735	0.010785			18.8	0.209138	0.087975	0.040879	0.020569	0.01279			18.8	0.073221	0.02671	0.011161	0.004744	0.002017			18.8	0.77345	0.32206	0.139193	0.052675	0.021955
								19	0.357331	0.134428	0.059532	0.024996	0.010899			19	0.210185	0.088636	0.041228	0.020752	0.012905			19	0.07396	0.026989	0.011279	0.004794	0.002039			19	0.778885	0.32506	0.14061	0.053228	0.022188
								19.2	0.360319	0.135741	0.060143	0.025257	0.011014			19.2	0.211217	0.089293	0.041575	0.020934	0.01302			19.2	0.074699	0.027268	0.011397	0.004845	0.00206			19.2	0.784276	0.328053	0.142027	0.05378	0.02242
								19.4	0.363292	0.137052	0.060754	0.025518	0.011128			19.4	0.212235	0.089945	0.04192	0.021116	0.013134			19.4	0.075436	0.027546	0.011515	0.004895	0.002081			19.4	0.789622	0.331037	0.143442	0.054332	0.022653
								19.6	0.366252	0.138361	0.061364	0.025779	0.011242			19.6	0.213238	0.090593	0.042265	0.021297	0.013248			19.6	0.076173	0.027825	0.011632	0.004945	0.002103			19.6	0.794925	0.334013	0.144855	0.054883	0.022885
								19.8	0.369199	0.139667	0.061975	0.026039	0.011357			19.8	0.214227	0.091236	0.042607	0.021477	0.013362			19.8	0.076909	0.028103	0.01175	0.004995	0.002124			19.8	0.800184	0.336981	0.146268	0.055435	0.023117
								20	0.372131	0.140972	0.062585	0.0263	0.011471			20	0.215202	0.091875	0.042948	0.021656	0.013476			20	0.077644	0.028381	0.011868	0.005046	0.002146			20	0.8054	0.339941	0.147679	0.055987	0.02335
								20.2	0.37505	0.142274	0.063194	0.026561	0.011585			20.2	0.216163	0.092509	0.043288	0.021835	0.013589			20.2	0.078378	0.028659	0.011985	0.005096	0.002167			20.2	0.810574	0.342893	0.149089	0.056538	0.023582
								20.4	0.377956	0.143575	0.063804	0.026821	0.0117			20.4	0.21711	0.093139	0.043626	0.022014	0.013701			20.4	0.079111	0.028937	0.012103	0.005146	0.002188			20.4	0.815705	0.345836	0.150498	0.057089	0.023814
								20.6	0.380848	0.144874	0.064413	0.027082	0.011814			20.6	0.218044	0.093765	0.043962	0.022191	0.013813			20.6	0.079844	0.029215	0.012221	0.005196	0.00221			20.6	0.820795	0.348772	0.151905	0.05764	0.024047
								20.8	0.383727	0.14617	0.065021	0.027343	0.011929			20.8	0.218964	0.094386	0.044297	0.022368	0.013925			20.8	0.080576	0.029493	0.012338	0.005246	0.002231			20.8	0.825842	0.3517	0.153311	0.058191	0.024279
								21	0.386592	0.147465	0.06563	0.027603	0.012043			21	0.219872	0.095003	0.044631	0.022544	0.014037			21	0.081307	0.02977	0.012456	0.005297	0.002252			21	0.830849	0.354619	0.154716	0.058742	0.024511
								21.2	0.389444	0.148757	0.066238	0.027863	0.012157			21.2	0.220766	0.095616	0.044963	0.02272	0.014148			21.2	0.082037	0.030048	0.012573	0.005347	0.002274			21.2	0.835814	0.357531	0.156119	0.059292	0.024744
								21.4	0.392283	0.150048	0.066845	0.028124	0.012272			21.4	0.221648	0.096224	0.045293	0.022895	0.014258			21.4	0.082767	0.030325	0.012691	0.005397	0.002295			21.4	0.840739	0.360435	0.157521	0.059842	0.024976
								21.6	0.395109	0.151337	0.067453	0.028384	0.012386			21.6	0.222518	0.096828	0.045622	0.023069	0.014369			21.6	0.083495	0.030603	0.012808	0.005447	0.002317			21.6	0.845624	0.363331	0.158922	0.060392	0.025208
								21.8	0.397922	0.152623	0.06806	0.028645	0.0125			21.8	0.223375	0.097428	0.04595	0.023243	0.014479			21.8	0.084223	0.03088	0.012926	0.005497	0.002338			21.8	0.850469	0.366219	0.160322	0.060942	0.02544
								22	0.400722	0.153908	0.068667	0.028905	0.012614			22	0.22422	0.098024	0.046276	0.023416	0.014588			22	0.08495	0.031157	0.013043	0.005548	0.002359			22	0.855274	0.369099	0.16172	0.061492	0.025672
								22.2	0.403509	0.15519	0.069273	0.029165	0.012729			22.2	0.225053	0.098616	0.046601	0.023589	0.014698			22.2	0.085676	0.031434	0.013161	0.005598	0.002381			22.2	0.86004	0.371971	0.163117	0.062042	0.025904
								22.4	0.406283	0.156471	0.069879	0.029425	0.012843			22.4	0.225874	0.099204	0.046924	0.023761	0.014806			22.4	0.086402	0.031711	0.013278	0.005648	0.002402			22.4	0.864766	0.374835	0.164513	0.062591	0.026136
								22.6	0.409044	0.15775	0.070485	0.029685	0.012957			22.6	0.226683	0.099788	0.047246	0.023932	0.014915			22.6	0.087126	0.031987	0.013396	0.005698	0.002423			22.6	0.869454	0.377692	0.165907	0.063141	0.026368
								22.8	0.411793	0.159027	0.071091	0.029945	0.013072			22.8	0.227481	0.100367	0.047566	0.024102	0.015023			22.8	0.08785	0.032264	0.013513	0.005748	0.002445			22.8	0.874104	0.38054	0.167301	0.06369	0.0266
								23	0.414528	0.160301	0.071696	0.030206	0.013186			23	0.228267	0.100943	0.047885	0.024272	0.015131			23	0.088573	0.032541	0.01363	0.005798	0.002466			23	0.878716	0.383381	0.168693	0.064239	0.026832
								23.2	0.417252	0.161574	0.072301	0.030466	0.0133			23.2	0.229043	0.101514	0.048202	0.024442	0.015238			23.2	0.089296	0.032817	0.013748	0.005849	0.002488			23.2	0.88329	0.386214	0.170083	0.064788	0.027064
								23.4	0.419962	0.162845	0.072905	0.030725	0.013414			23.4	0.229807	0.102082	0.048518	0.02461	0.015345			23.4	0.090017	0.033093	0.013865	0.005899	0.002509			23.4	0.887827	0.38904	0.171473	0.065336	0.027296
								23.6	0.42266	0.164114	0.07351	0.030985	0.013529			23.6	0.230561	0.102646	0.048833	0.024779	0.015452			23.6	0.090738	0.03337	0.013982	0.005949	0.00253			23.6	0.892326	0.391857	0.172861	0.065885	0.027528
								23.8	0.425346	0.165381	0.074114	0.031245	0.013643			23.8	0.231303	0.103206	0.049146	0.024946	0.015558			23.8	0.091458	0.033646	0.0141	0.005999	0.002552			23.8	0.896789	0.394667	0.174248	0.066433	0.02776
								24	0.428019	0.166646	0.074717	0.031505	0.013757			24	0.232036	0.103762	0.049458	0.025113	0.015664			24	0.092177	0.033922	0.014217	0.006049	0.002573			24	0.901215	0.39747	0.175634	0.066981	0.027992
								24.2	0.43068	0.167908	0.075321	0.031765	0.013871			24.2	0.232757	0.104314	0.049768	0.025279	0.01577			24.2	0.092895	0.034197	0.014334	0.006099	0.002594			24.2	0.905606	0.400264	0.177018	0.067529	0.028224
								24.4	0.433328	0.16917	0.075924	0.032025	0.013986			24.4	0.233469	0.104862	0.050077	0.025445	0.015875			24.4	0.093613	0.034473	0.014451	0.006149	0.002616			24.4	0.90996	0.403051	0.178401	0.068077	0.028456
								24.6	0.435964	0.170429	0.076526	0.032284	0.0141			24.6	0.234171	0.105407	0.050385	0.02561	0.01598			24.6	0.094329	0.034749	0.014569	0.006199	0.002637			24.6	0.914278	0.405831	0.179783	0.068625	0.028688
								24.8	0.438588	0.171686	0.077129	0.032544	0.014214			24.8	0.234862	0.105948	0.050691	0.025774	0.016084			24.8	0.095045	0.035024	0.014686	0.00625	0.002658			24.8	0.918562	0.408603	0.181164	0.069172	0.02892
								25	0.4412	0.172941	0.077731	0.032803	0.014328			25	0.235544	0.106485	0.050996	0.025938	0.016188			25	0.09576	0.0353	0.014803	0.0063	0.00268			25	0.92281	0.411367	0.182543	0.06972	0.029151
								25.2	0.4438	0.174194	0.078333	0.033063	0.014442			25.2	0.236216	0.107018	0.051299	0.026101	0.016292			25.2	0.096475	0.035575	0.01492	0.00635	0.002701			25.2	0.927023	0.414124	0.183921	0.070267	0.029383
								25.4	0.446388	0.175446	0.078934	0.033322	0.014557			25.4	0.236878	0.107548	0.051602	0.026264	0.016396			25.4	0.097188	0.03585	0.015037	0.0064	0.002722			25.4	0.931202	0.416873	0.185298	0.070814	0.029615
								25.6	0.448964	0.176695	0.079535	0.033582	0.014671			25.6	0.237531	0.108074	0.051902	0.026426	0.016499			25.6	0.097901	0.036125	0.015154	0.00645	0.002744			25.6	0.935347	0.419615	0.186674	0.07136	0.029847
								25.8	0.451528	0.177942	0.080136	0.033841	0.014785			25.8	0.238175	0.108596	0.052202	0.026587	0.016601			25.8	0.098613	0.0364	0.015271	0.0065	0.002765			25.8	0.939458	0.422349	0.188048	0.071907	0.030078
								26	0.45408	0.179188	0.080737	0.034101	0.014899			26	0.23881	0.109115	0.0525	0.026748	0.016704			26	0.099325	0.036675	0.015389	0.00655	0.002786			26	0.943536	0.425076	0.189421	0.072454	0.03031
								26.2	0.45662	0.180432	0.081337	0.03436	0.015013			26.2	0.239435	0.10963	0.052797	0.026909	0.016806			26.2	0.100035	0.03695	0.015506	0.0066	0.002808			26.2	0.94758	0.427795	0.190793	0.073	0.030542
								26.4	0.459149	0.181673	0.081937	0.034619	0.015127			26.4	0.240052	0.110141	0.053092	0.027068	0.016907			26.4	0.100745	0.037225	0.015623	0.00665	0.002829			26.4	0.951591	0.430507	0.192164	0.073546	0.030773
								26.6	0.461666	0.182913	0.082537	0.034878	0.015242			26.6	0.24066	0.110649	0.053386	0.027227	0.017009			26.6	0.101454	0.037499	0.01574	0.0067	0.00285			26.6	0.955569	0.433211	0.193533	0.074092	0.031005
								26.8	0.464171	0.184151	0.083136	0.035138	0.015356			26.8	0.241259	0.111154	0.053679	0.027386	0.01711			26.8	0.102162	0.037774	0.015857	0.00675	0.002872			26.8	0.959514	0.435908	0.194901	0.074638	0.031236
								27	0.466665	0.185387	0.083735	0.035397	0.01547			27	0.24185	0.111655	0.053971	0.027544	0.017211			27	0.102869	0.038048	0.015974	0.0068	0.002893			27	0.963428	0.438598	0.196268	0.075184	0.031468
								27.2	0.469147	0.186621	0.084334	0.035656	0.015584			27.2	0.242433	0.112153	0.054261	0.027701	0.017311			27.2	0.103576	0.038322	0.016091	0.006851	0.002914			27.2	0.967309	0.441281	0.197633	0.075729	0.0317
								27.4	0.471618	0.187853	0.084932	0.035915	0.015698			27.4	0.243007	0.112647	0.05455	0.027858	0.017411			27.4	0.104282	0.038596	0.016207	0.006901	0.002936			27.4	0.971159	0.443956	0.198998	0.076274	0.031931
								27.6	0.474077	0.189083	0.08553	0.036174	0.015812			27.6	0.243573	0.113137	0.054837	0.028014	0.01751			27.6	0.104987	0.03887	0.016324	0.006951	0.002957			27.6	0.974977	0.446623	0.200361	0.076819	0.032163
								27.8	0.476525	0.190312	0.086128	0.036433	0.015926			27.8	0.244131	0.113625	0.055124	0.02817	0.01761			27.8	0.105691	0.039144	0.016441	0.007001	0.002978			27.8	0.978764	0.449284	0.201723	0.077364	0.032394
								28	0.478962	0.191538	0.086725	0.036692	0.01604			28	0.244681	0.114109	0.055409	0.028325	0.017709			28	0.106394	0.039418	0.016558	0.007051	0.003			28	0.98252	0.451937	0.203083	0.077909	0.032626
								28.2	0.481387	0.192763	0.087322	0.036951	0.016155			28.2	0.245223	0.114589	0.055692	0.028479	0.017807			28.2	0.107097	0.039691	0.016675	0.007101	0.003021			28.2	0.986245	0.454583	0.204443	0.078454	0.032857
								28.4	0.483801	0.193985	0.087919	0.037209	0.016269			28.4	0.245758	0.115067	0.055975	0.028633	0.017906			28.4	0.107799	0.039965	0.016792	0.007151	0.003042			28.4	0.98994	0.457222	0.205801	0.078998	0.033088
								28.6	0.486204	0.195206	0.088516	0.037468	0.016383			28.6	0.246285	0.11554	0.056256	0.028787	0.018004			28.6	0.1085	0.040238	0.016909	0.007201	0.003064			28.6	0.993604	0.459853	0.207158	0.079543	0.03332
								28.8	0.488596	0.196425	0.089112	0.037727	0.016497			28.8	0.246804	0.116011	0.056536	0.028939	0.018101			28.8	0.109201	0.040512	0.017025	0.007251	0.003085			28.8	0.997239	0.462478	0.208514	0.080087	0.033551
								29	0.490977	0.197642	0.089708	0.037986	0.016611			29	0.247316	0.116479	0.056815	0.029092	0.018199			29	0.1099	0.040785	0.017142	0.007301	0.003106			29	1.00084	0.465095	0.209868	0.080631	0.033782
								29.2	0.493347	0.198857	0.090303	0.038244	0.016725			29.2	0.247821	0.116943	0.057092	0.029243	0.018296			29.2	0.110599	0.041058	0.017259	0.007351	0.003128			29.2	1.00442	0.467705	0.211221	0.081175	0.034014
								29.4	0.495706	0.20007	0.090899	0.038503	0.016839			29.4	0.248319	0.117404	0.057368	0.029394	0.018392			29.4	0.111297	0.041331	0.017376	0.007401	0.003149			29.4	1.00796	0.470308	0.212573	0.081718	0.034245
								29.6	0.498054	0.201282	0.091494	0.038761	0.016953			29.6	0.248809	0.117862	0.057643	0.029545	0.018489			29.6	0.111995	0.041604	0.017492	0.007451	0.00317			29.6	1.01148	0.472903	0.213924	0.082262	0.034476
								29.8	0.500391	0.202491	0.092088	0.03902	0.017067			29.8	0.249293	0.118316	0.057917	0.029695	0.018585			29.8	0.112691	0.041877	0.017609	0.007501	0.003192			29.8	1.01497	0.475492	0.215273	0.082805	0.034708
								30	0.502718	0.203699	0.092683	0.039278	0.017181			30	0.24977	0.118768	0.05819	0.029844	0.01868			30	0.113387	0.042149	0.017726	0.007551	0.003213			30	1.01843	0.478074	0.216622	0.083348	0.034939
								30.2	0.505033	0.204905	0.093277	0.039537	0.017295			30.2	0.25024	0.119216	0.058461	0.029993	0.018776			30.2	0.114082	0.042422	0.017842	0.007601	0.003234			30.2	1.02186	0.480648	0.217969	0.083891	0.03517
								30.4	0.507338	0.206109	0.093871	0.039795	0.017409			30.4	0.250703	0.119661	0.058731	0.030142	0.018871			30.4	0.114777	0.042694	0.017959	0.007651	0.003256			30.4	1.02527	0.483216	0.219315	0.084434	0.035401
								30.6	0.509632	0.207311	0.094464	0.040053	0.017523			30.6	0.25116	0.120104	0.059	0.03029	0.018965			30.6	0.11547	0.042967	0.018076	0.007701	0.003277			30.6	1.02864	0.485776	0.220659	0.084977	0.035632
								30.8	0.511916	0.208511	0.095057	0.040312	0.017637			30.8	0.25161	0.120543	0.059267	0.030437	0.01906			30.8	0.116163	0.043239	0.018192	0.007751	0.003298			30.8	1.03199	0.48833	0.222003	0.08552	0.035863
								31	0.514189	0.209709	0.09565	0.04057	0.017751			31	0.252054	0.120979	0.059534	0.030584	0.019154			31	0.116855	0.043511	0.018309	0.007801	0.003319			31	1.03531	0.490877	0.223345	0.086062	0.036094
								31.2	0.516452	0.210906	0.096242	0.040828	0.017865			31.2	0.252491	0.121412	0.059799	0.03073	0.019248			31.2	0.117546	0.043783	0.018425	0.007851	0.003341			31.2	1.0386	0.493416	0.224686	0.086604	0.036326
								31.4	0.518704	0.2121	0.096835	0.041086	0.017979			31.4	0.252923	0.121842	0.060063	0.030875	0.019341			31.4	0.118237	0.044055	0.018542	0.007901	0.003362			31.4	1.04187	0.495949	0.226025	0.087146	0.036557
								31.6	0.520946	0.213293	0.097427	0.041344	0.018093			31.6	0.253348	0.122269	0.060326	0.031021	0.019434			31.6	0.118927	0.044327	0.018658	0.007951	0.003383			31.6	1.04511	0.498475	0.227364	0.087688	0.036788
								31.8	0.523177	0.214484	0.098018	0.041602	0.018207			31.8	0.253767	0.122693	0.060588	0.031165	0.019527			31.8	0.119616	0.044598	0.018775	0.008	0.003405			31.8	1.04832	0.500994	0.228701	0.08823	0.037019
								32	0.525398	0.215673	0.098609	0.04186	0.018321			32	0.25418	0.123115	0.060848	0.031309	0.019619			32	0.120304	0.04487	0.018891	0.00805	0.003426			32	1.05151	0.503506	0.230037	0.088771	0.03725
								32.2	0.527609	0.21686	0.0992	0.042118	0.018435			32.2	0.254587	0.123533	0.061108	0.031453	0.019712			32.2	0.120991	0.045141	0.019008	0.0081	0.003447			32.2	1.05467	0.506011	0.231372	0.089313	0.037481
								32.4	0.529809	0.218046	0.099791	0.042376	0.018549			32.4	0.254989	0.123948	0.061366	0.031596	0.019803			32.4	0.121678	0.045413	0.019124	0.00815	0.003469			32.4	1.05781	0.508509	0.232706	0.089854	0.037712
								32.6	0.532	0.21923	0.100381	0.042634	0.018663			32.6	0.255385	0.124361	0.061623	0.031738	0.019895			32.6	0.122364	0.045684	0.019241	0.0082	0.00349			32.6	1.06092	0.511001	0.234038	0.090395	0.037943
								32.8	0.53418	0.220411	0.100972	0.042892	0.018777			32.8	0.255775	0.124771	0.061879	0.03188	0.019986			32.8	0.123049	0.045955	0.019357	0.00825	0.003511			32.8	1.064	0.513485	0.235369	0.090936	0.038173
								33	0.53635	0.221591	0.101561	0.04315	0.018891			33	0.25616	0.125178	0.062134	0.032022	0.020077			33	0.123734	0.046226	0.019474	0.0083	0.003532			33	1.06706	0.515963	0.236699	0.091476	0.038404
								33.2	0.53851	0.222769	0.102151	0.043407	0.019005			33.2	0.256539	0.125582	0.062388	0.032163	0.020168			33.2	0.124417	0.046497	0.01959	0.00835	0.003554			33.2	1.07009	0.518434	0.238028	0.092017	0.038635
								33.4	0.540661	0.223946	0.10274	0.043665	0.019119			33.4	0.256913	0.125983	0.06264	0.032303	0.020258			33.4	0.1251	0.046768	0.019706	0.0084	0.003575			33.4	1.0731	0.520899	0.239356	0.092557	0.038866
								33.6	0.542801	0.22512	0.103329	0.043923	0.019233			33.6	0.257281	0.126381	0.062891	0.032443	0.020348			33.6	0.125783	0.047039	0.019823	0.00845	0.003596			33.6	1.07609	0.523356	0.240682	0.093097	0.039097
								33.8	0.544931	0.226293	0.103917	0.04418	0.019346			33.8	0.257644	0.126777	0.063142	0.032583	0.020438			33.8	0.126464	0.047309	0.019939	0.0085	0.003618			33.8	1.07905	0.525807	0.242007	0.093637	0.039328
								34	0.547052	0.227464	0.104506	0.044438	0.01946			34	0.258003	0.12717	0.063391	0.032721	0.020527			34	0.127145	0.04758	0.020055	0.00855	0.003639			34	1.08198	0.528251	0.243331	0.094177	0.039558
								34.2	0.549163	0.228633	0.105093	0.044695	0.019574			34.2	0.258356	0.12756	0.063639	0.03286	0.020616			34.2	0.127825	0.04785	0.020171	0.008599	0.00366			34.2	1.08489	0.530689	0.244654	0.094717	0.039789
								34.4	0.551264	0.2298	0.105681	0.044953	0.019688			34.4	0.258704	0.127948	0.063886	0.032998	0.020705			34.4	0.128504	0.04812	0.020288	0.008649	0.003681			34.4	1.08778	0.53312	0.245975	0.095257	0.04002
								34.6	0.553355	0.230966	0.106268	0.04521	0.019802			34.6	0.259047	0.128333	0.064131	0.033135	0.020794			34.6	0.129183	0.048391	0.020404	0.008699	0.003703			34.6	1.09065	0.535544	0.247296	0.095796	0.04025
								34.8	0.555436	0.232129	0.106855	0.045468	0.019916			34.8	0.259385	0.128715	0.064376	0.033272	0.020882			34.8	0.12986	0.048661	0.02052	0.008749	0.003724			34.8	1.09349	0.537962	0.248615	0.096335	0.040481
								35	0.557508	0.233291	0.107442	0.045725	0.02003			35	0.259718	0.129095	0.06462	0.033408	0.02097			35	0.130537	0.048931	0.020636	0.008799	0.003745			35	1.09631	0.540373	0.249933	0.096874	0.040712
								35.2	0.559571	0.234451	0.108029	0.045982	0.020144			35.2	0.260047	0.129472	0.064862	0.033544	0.021057			35.2	0.131214	0.0492	0.020752	0.008849	0.003767			35.2	1.0991	0.542777	0.251249	0.097413	0.040942
								35.4	0.561624	0.23561	0.108615	0.046239	0.020257			35.4	0.260371	0.129846	0.065104	0.033679	0.021144			35.4	0.131889	0.04947	0.020869	0.008899	0.003788			35.4	1.10187	0.545175	0.252565	0.097952	0.041173
								35.6	0.563667	0.236766	0.109201	0.046497	0.020371			35.6	0.26069	0.130218	0.065344	0.033814	0.021231			35.6	0.132564	0.04974	0.020985	0.008949	0.003809			35.6	1.10462	0.547567	0.253879	0.098491	0.041404
								35.8	0.565701	0.237921	0.109786	0.046754	0.020485			35.8	0.261005	0.130587	0.065583	0.033949	0.021318			35.8	0.133238	0.050009	0.021101	0.008998	0.00383			35.8	1.10735	0.549952	0.255192	0.099029	0.041634
								36	0.567726	0.239074	0.110371	0.047011	0.020599			36	0.261316	0.130954	0.065821	0.034083	0.021405			36	0.133911	0.050279	0.021217	0.009048	0.003852			36	1.11005	0.55233	0.256504	0.099567	0.041865
								36.2	0.569741	0.240225	0.110956	0.047268	0.020713			36.2	0.261622	0.131318	0.066059	0.034216	0.021491			36.2	0.134584	0.050548	0.021333	0.009098	0.003873			36.2	1.11274	0.554702	0.257815	0.100105	0.042095
								36.4	0.571747	0.241374	0.111541	0.047525	0.020827			36.4	0.261923	0.131679	0.066295	0.034349	0.021577			36.4	0.135256	0.050817	0.021449	0.009148	0.003894			36.4	1.1154	0.557067	0.259125	0.100643	0.042326
								36.6	0.573743	0.242522	0.112125	0.047782	0.02094			36.6	0.262221	0.132039	0.06653	0.034481	0.021662			36.6	0.135927	0.051086	0.021565	0.009198	0.003915			36.6	1.11803	0.559426	0.260433	0.101181	0.042556
								36.8	0.575731	0.243668	0.112709	0.048039	0.021054			36.8	0.262514	0.132395	0.066764	0.034613	0.021747			36.8	0.136597	0.051355	0.021681	0.009248	0.003937			36.8	1.12065	0.561778	0.26174	0.101719	0.042787
								37	0.577709	0.244812	0.113293	0.048296	0.021168			37	0.262803	0.132749	0.066997	0.034745	0.021832			37	0.137267	0.051624	0.021797	0.009297	0.003958			37	1.12325	0.564124	0.263046	0.102256	0.043017
								37.2	0.579678	0.245954	0.113876	0.048553	0.021282			37.2	0.263088	0.133101	0.067228	0.034876	0.021917			37.2	0.137936	0.051893	0.021913	0.009347	0.003979			37.2	1.12582	0.566464	0.264351	0.102793	0.043247
								37.4	0.581638	0.247095	0.114459	0.048809	0.021396			37.4	0.263368	0.13345	0.067459	0.035006	0.022001			37.4	0.138604	0.052161	0.022029	0.009397	0.004			37.4	1.12837	0.568797	0.265654	0.10333	0.043478
								37.6	0.583589	0.248234	0.115042	0.049066	0.021509			37.6	0.263645	0.133797	0.067689	0.035136	0.022085			37.6	0.139271	0.05243	0.022145	0.009447	0.004022			37.6	1.13091	0.571124	0.266957	0.103867	0.043708
								37.8	0.585531	0.249371	0.115624	0.049323	0.021623			37.8	0.263918	0.134142	0.067918	0.035266	0.022169			37.8	0.139938	0.052698	0.022261	0.009497	0.004043			37.8	1.13342	0.573445	0.268258	0.104404	0.043939
								38	0.587464	0.250506	0.116207	0.049579	0.021737			38	0.264187	0.134484	0.068145	0.035395	0.022253			38	0.140604	0.052967	0.022376	0.009546	0.004064			38	1.13591	0.575759	0.269558	0.104941	0.044169
								38.2	0.589388	0.251639	0.116788	0.049836	0.021851			38.2	0.264452	0.134823	0.068372	0.035523	0.022336			38.2	0.141269	0.053235	0.022492	0.009596	0.004085			38.2	1.13838	0.578067	0.270857	0.105477	0.044399
								38.4	0.591303	0.252771	0.11737	0.050093	0.021964			38.4	0.264714	0.135161	0.068598	0.035651	0.022419			38.4	0.141934	0.053503	0.022608	0.009646	0.004107			38.4	1.14083	0.580368	0.272154	0.106013	0.044629
								38.6	0.593209	0.253901	0.117951	0.050349	0.022078			38.6	0.264971	0.135496	0.068823	0.035779	0.022502			38.6	0.142598	0.053771	0.022724	0.009696	0.004128			38.6	1.14326	0.582663	0.273451	0.10655	0.04486
								38.8	0.595107	0.255029	0.118532	0.050606	0.022192			38.8	0.265225	0.135828	0.069046	0.035906	0.022584			38.8	0.143261	0.054039	0.02284	0.009746	0.004149			38.8	1.14567	0.584952	0.274746	0.107085	0.04509
								39	0.596995	0.256156	0.119113	0.050862	0.022306			39	0.265476	0.136159	0.069269	0.036033	0.022666			39	0.143923	0.054307	0.022956	0.009795	0.00417			39	1.14806	0.587235	0.27604	0.107621	0.04532
								39.2	0.598875	0.257281	0.119693	0.051118	0.022419			39.2	0.265723	0.136487	0.069491	0.036159	0.022748			39.2	0.144585	0.054574	0.023071	0.009845	0.004192			39.2	1.15044	0.589512	0.277333	0.108157	0.04555
								39.4	0.600747	0.258404	0.120273	0.051375	0.022533			39.4	0.265966	0.136813	0.069711	0.036285	0.02283			39.4	0.145245	0.054842	0.023187	0.009895	0.004213			39.4	1.15279	0.591782	0.278625	0.108692	0.04578
								39.6	0.602609	0.259525	0.120853	0.051631	0.022647			39.6	0.266206	0.137136	0.069931	0.03641	0.022911			39.6	0.145906	0.055109	0.023303	0.009945	0.004234			39.6	1.15512	0.594046	0.279916	0.109228	0.04601
								39.8	0.604463	0.260645	0.121433	0.051887	0.02276			39.8	0.266443	0.137458	0.07015	0.036535	0.022992			39.8	0.146565	0.055377	0.023419	0.009994	0.004255			39.8	1.15743	0.596304	0.281205	0.109763	0.046241
								40	0.606309	0.261763	0.122012	0.052143	0.022874			40	0.266676	0.137777	0.070368	0.03666	0.023073			40	0.147224	0.055644	0.023534	0.010044	0.004277			40	1.15973	0.598556	0.282493	0.110298	0.046471
								40.2	0.608146	0.262879	0.122591	0.0524	0.022988			40.2	0.266906	0.138094	0.070584	0.036784	0.023153			40.2	0.147882	0.055911	0.02365	0.010094	0.004298			40.2	1.162	0.600801	0.28378	0.110833	0.046701
								40.4	0.609974	0.263993	0.123169	0.052656	0.023101			40.4	0.267132	0.138409	0.0708	0.036907	0.023233			40.4	0.148539	0.056178	0.023766	0.010144	0.004319			40.4	1.16426	0.603041	0.285066	0.111367	0.046931
								40.6	0.611794	0.265106	0.123748	0.052912	0.023215			40.6	0.267356	0.138721	0.071015	0.03703	0.023313			40.6	0.149196	0.056445	0.023881	0.010193	0.00434			40.6	1.1665	0.605274	0.286351	0.111902	0.047161
								40.8	0.613606	0.266217	0.124326	0.053168	0.023329			40.8	0.267576	0.139032	0.071229	0.037153	0.023393			40.8	0.149851	0.056712	0.023997	0.010243	0.004362			40.8	1.16872	0.607502	0.287634	0.112436	0.047391
								41	0.615409	0.267326	0.124903	0.053424	0.023442			41	0.267793	0.13934	0.071442	0.037275	0.023472			41	0.150507	0.056978	0.024112	0.010293	0.004383			41	1.17092	0.609723	0.288917	0.11297	0.047621
								41.2	0.617204	0.268434	0.125481	0.05368	0.023556			41.2	0.268007	0.139646	0.071654	0.037397	0.023551			41.2	0.151161	0.057245	0.024228	0.010343	0.004404			41.2	1.17311	0.611938	0.290198	0.113504	0.047851
								41.4	0.61899	0.269539	0.126058	0.053936	0.02367			41.4	0.268218	0.13995	0.071865	0.037518	0.02363			41.4	0.151815	0.057512	0.024343	0.010392	0.004425			41.4	1.17528	0.614147	0.291478	0.114038	0.048081
								41.6	0.620768	0.270644	0.126634	0.054191	0.023783			41.6	0.268426	0.140252	0.072075	0.037639	0.023709			41.6	0.152468	0.057778	0.024459	0.010442	0.004447			41.6	1.17742	0.61635	0.292757	0.114572	0.048311
								41.8	0.622539	0.271746	0.127211	0.054447	0.023897			41.8	0.268631	0.140552	0.072284	0.037759	0.023787			41.8	0.15312	0.058044	0.024574	0.010492	0.004468			41.8	1.17956	0.618547	0.294034	0.115105	0.04854
								42	0.624301	0.272847	0.127787	0.054703	0.024011			42	0.268833	0.140849	0.072492	0.037879	0.023865			42	0.153771	0.05831	0.02469	0.010541	0.004489			42	1.18167	0.620738	0.295311	0.115639	0.04877
								42.2	0.626054	0.273946	0.128363	0.054959	0.024124			42.2	0.269032	0.141145	0.072699	0.037998	0.023943			42.2	0.154422	0.058576	0.024805	0.010591	0.00451			42.2	1.18377	0.622923	0.296586	0.116172	0.049
								42.4	0.6278	0.275043	0.128939	0.055214	0.024238			42.4	0.269228	0.141439	0.072906	0.038117	0.02402			42.4	0.155072	0.058842	0.024921	0.010641	0.004531			42.4	1.18585	0.625102	0.297861	0.116705	0.04923
								42.6	0.629538	0.276139	0.129514	0.05547	0.024352			42.6	0.269422	0.14173	0.073111	0.038236	0.024098			42.6	0.155722	0.059108	0.025036	0.010691	0.004553			42.6	1.18791	0.627275	0.299134	0.117238	0.04946
								42.8	0.631267	0.277233	0.130089	0.055725	0.024465			42.8	0.269613	0.14202	0.073316	0.038354	0.024175			42.8	0.15637	0.059374	0.025152	0.01074	0.004574			42.8	1.18996	0.629442	0.300406	0.117771	0.049689
								43	0.632989	0.278325	0.130664	0.055981	0.024579			43	0.269801	0.142308	0.073519	0.038472	0.024251			43	0.157018	0.05964	0.025267	0.01079	0.004595			43	1.19198	0.631604	0.301676	0.118303	0.049919
								43.2	0.634702	0.279415	0.131238	0.056236	0.024692			43.2	0.269986	0.142593	0.073722	0.038589	0.024328			43.2	0.157666	0.059905	0.025382	0.01084	0.004616			43.2	1.194	0.633759	0.302946	0.118835	0.050149
								43.4	0.636408	0.280504	0.131812	0.056492	0.024806			43.4	0.270169	0.142877	0.073924	0.038706	0.024404			43.4	0.158312	0.060171	0.025498	0.010889	0.004637			43.4	1.19599	0.635908	0.304214	0.119368	0.050379
								43.6	0.638106	0.281592	0.132386	0.056747	0.024919			43.6	0.270349	0.143158	0.074124	0.038823	0.02448			43.6	0.158958	0.060436	0.025613	0.010939	0.004659			43.6	1.19797	0.638052	0.305482	0.1199	0.050608
								43.8	0.639796	0.282677	0.132959	0.057003	0.025033			43.8	0.270527	0.143438	0.074324	0.038939	0.024556			43.8	0.159603	0.060701	0.025728	0.010989	0.00468			43.8	1.19993	0.64019	0.306748	0.120432	0.050838
								44	0.641478	0.283761	0.133533	0.057258	0.025147			44	0.270702	0.143716	0.074523	0.039054	0.024631			44	0.160247	0.060966	0.025844	0.011038	0.004701			44	1.20188	0.642322	0.308013	0.120963	0.051068
								44.2	0.643152	0.284843	0.134106	0.057513	0.02526			44.2	0.270875	0.143992	0.074722	0.039169	0.024706			44.2	0.160891	0.061231	0.025959	0.011088	0.004722			44.2	1.20381	0.644448	0.309276	0.121495	0.051297
								44.4	0.644819	0.285924	0.134678	0.057768	0.025374			44.4	0.271045	0.144266	0.074919	0.039284	0.024781			44.4	0.161534	0.061496	0.026074	0.011138	0.004744			44.4	1.20573	0.646568	0.310539	0.122026	0.051527
								44.6	0.646478	0.287002	0.13525	0.058024	0.025487			44.6	0.271213	0.144538	0.075115	0.039399	0.024856			44.6	0.162176	0.061761	0.026189	0.011187	0.004765			44.6	1.20763	0.648683	0.311801	0.122558	0.051756
								44.8	0.648129	0.28808	0.135822	0.058279	0.025601			44.8	0.271378	0.144808	0.075311	0.039512	0.02493			44.8	0.162818	0.062025	0.026305	0.011237	0.004786			44.8	1.20951	0.650791	0.313061	0.123089	0.051986
								45	0.649773	0.289155	0.136394	0.058534	0.025714			45	0.271541	0.145076	0.075505	0.039626	0.025005			45	0.163459	0.06229	0.02642	0.011287	0.004807			45	1.21138	0.652894	0.31432	0.12362	0.052215
								45.2	0.651409	0.290229	0.136966	0.058789	0.025828			45.2	0.271702	0.145343	0.075699	0.039739	0.025078			45.2	0.164099	0.062554	0.026535	0.011336	0.004828			45.2	1.21324	0.654992	0.315578	0.124151	0.052445
								45.4	0.653038	0.291301	0.137537	0.059044	0.025941			45.4	0.271861	0.145607	0.075892	0.039852	0.025152			45.4	0.164739	0.062819	0.02665	0.011386	0.00485			45.4	1.21507	0.657083	0.316835	0.124681	0.052674
								45.6	0.654659	0.292372	0.138108	0.059299	0.026055			45.6	0.272017	0.14587	0.076084	0.039964	0.025226			45.6	0.165377	0.063083	0.026765	0.011435	0.004871			45.6	1.2169	0.659169	0.318091	0.125212	0.052904
								45.8	0.656272	0.293441	0.138678	0.059554	0.026168			45.8	0.272171	0.146131	0.076275	0.040076	0.025299			45.8	0.166016	0.063347	0.02688	0.011485	0.004892			45.8	1.21871	0.661249	0.319345	0.125742	0.053133
								46	0.657878	0.294508	0.139248	0.059809	0.026282			46	0.272323	0.14639	0.076466	0.040187	0.025372			46	0.166653	0.063611	0.026996	0.011535	0.004913			46	1.2205	0.663323	0.320599	0.126272	0.053363
								46.2	0.659477	0.295573	0.139818	0.060063	0.026395			46.2	0.272472	0.146648	0.076655	0.040298	0.025444			46.2	0.16729	0.063875	0.027111	0.011584	0.004934			46.2	1.22228	0.665392	0.321851	0.126802	0.053592
								46.4	0.661068	0.296637	0.140388	0.060318	0.026509			46.4	0.27262	0.146903	0.076844	0.040409	0.025517			46.4	0.167926	0.064139	0.027226	0.011634	0.004956			46.4	1.22404	0.667455	0.323102	0.127332	0.053821
								46.6	0.662652	0.2977	0.140957	0.060573	0.026622			46.6	0.272765	0.147157	0.077031	0.040519	0.025589			46.6	0.168561	0.064403	0.027341	0.011683	0.004977			46.6	1.22579	0.669513	0.324352	0.127861	0.054051
								46.8	0.664228	0.29876	0.141526	0.060827	0.026736			46.8	0.272909	0.147409	0.077218	0.040629	0.025661			46.8	0.169196	0.064666	0.027456	0.011733	0.004998			46.8	1.22753	0.671564	0.325601	0.128391	0.05428
								47	0.665798	0.299819	0.142095	0.061082	0.026849			47	0.27305	0.14766	0.077404	0.040738	0.025733			47	0.169829	0.06493	0.027571	0.011783	0.005019			47	1.22925	0.673611	0.326849	0.12892	0.054509
								47.2	0.66736	0.300877	0.142664	0.061337	0.026963			47.2	0.273189	0.147908	0.07759	0.040847	0.025804			47.2	0.170463	0.065193	0.027686	0.011832	0.00504			47.2	1.23096	0.675651	0.328096	0.129449	0.054739
								47.4	0.668915	0.301932	0.143232	0.061591	0.027076			47.4	0.273327	0.148155	0.077774	0.040956	0.025875			47.4	0.171095	0.065457	0.027801	0.011882	0.005061			47.4	1.23265	0.677686	0.329341	0.129978	0.054968
								47.6	0.670462	0.302987	0.1438	0.061846	0.027189			47.6	0.273462	0.1484	0.077958	0.041064	0.025946			47.6	0.171727	0.06572	0.027916	0.011931	0.005083			47.6	1.23433	0.679716	0.330586	0.130507	0.055197
								47.8	0.672003	0.304039	0.144367	0.0621	0.027303			47.8	0.273595	0.148644	0.078141	0.041172	0.026017			47.8	0.172358	0.065983	0.02803	0.011981	0.005104			47.8	1.236	0.68174	0.331829	0.131036	0.055426
								48	0.673536	0.30509	0.144935	0.062355	0.027416			48	0.273727	0.148885	0.078323	0.041279	0.026087			48	0.172989	0.066246	0.028145	0.012031	0.005125			48	1.23765	0.683758	0.333071	0.131564	0.055655
								48.2	0.675062	0.306139	0.145502	0.062609	0.02753			48.2	0.273857	0.149126	0.078504	0.041386	0.026158			48.2	0.173618	0.066509	0.02826	0.01208	0.005146			48.2	1.23929	0.685771	0.334312	0.132093	0.055885
								48.4	0.676581	0.307187	0.146068	0.062863	0.027643			48.4	0.273984	0.149364	0.078684	0.041493	0.026228			48.4	0.174247	0.066771	0.028375	0.01213	0.005167			48.4	1.24092	0.687779	0.335552	0.132621	0.056114
								48.6	0.678094	0.308233	0.146635	0.063118	0.027757			48.6	0.274111	0.149601	0.078864	0.041599	0.026297			48.6	0.174876	0.067034	0.02849	0.012179	0.005189			48.6	1.24253	0.689781	0.336791	0.133149	0.056343
								48.8	0.679599	0.309277	0.147201	0.063372	0.02787			48.8	0.274235	0.149836	0.079042	0.041705	0.026367			48.8	0.175503	0.067297	0.028605	0.012229	0.00521			48.8	1.24413	0.691777	0.338028	0.133677	0.056572
								49	0.681097	0.31032	0.147767	0.063626	0.027983			49	0.274357	0.15007	0.07922	0.041811	0.026436			49	0.17613	0.067559	0.02872	0.012278	0.005231			49	1.24571	0.693768	0.339265	0.134205	0.056801
								49.2	0.682588	0.311361	0.148332	0.06388	0.028097			49.2	0.274478	0.150301	0.079397	0.041916	0.026505			49.2	0.176757	0.067821	0.028834	0.012328	0.005252			49.2	1.24729	0.695754	0.3405	0.134732	0.05703
								49.4	0.684073	0.312401	0.148898	0.064134	0.02821			49.4	0.274597	0.150532	0.079574	0.04202	0.026574			49.4	0.177382	0.068084	0.028949	0.012377	0.005273			49.4	1.24885	0.697734	0.341734	0.13526	0.057259
								49.6	0.68555	0.313439	0.149463	0.064388	0.028323			49.6	0.274714	0.150761	0.079749	0.042125	0.026643			49.6	0.178007	0.068346	0.029064	0.012427	0.005294			49.6	1.25039	0.699709	0.342967	0.135787	0.057488
								49.8	0.687021	0.314475	0.150027	0.064642	0.028437			49.8	0.27483	0.150988	0.079924	0.042229	0.026711			49.8	0.178632	0.068608	0.029179	0.012476	0.005316			49.8	1.25193	0.701678	0.344199	0.136314	0.057717
								50	0.688485	0.31551	0.150592	0.064896	0.02855			50	0.274944	0.151213	0.080098	0.042332	0.026779			50	0.179255	0.06887	0.029293	0.012526	0.005337			50	1.25345	0.703642	0.34543	0.136841	0.057946
								50.2	0.689942	0.316543	0.151156	0.06515	0.028664			50.2	0.275057	0.151437	0.080271	0.042435	0.026847			50.2	0.179878	0.069132	0.029408	0.012575	0.005358			50.2	1.25496	0.705601	0.34666	0.137368	0.058175
								50.4	0.691393	0.317575	0.151719	0.065404	0.028777			50.4	0.275167	0.15166	0.080444	0.042538	0.026915			50.4	0.1805	0.069393	0.029523	0.012625	0.005379			50.4	1.25646	0.707554	0.347888	0.137894	0.058404
								50.6	0.692836	0.318605	0.152283	0.065658	0.02889			50.6	0.275277	0.151881	0.080615	0.042641	0.026982			50.6	0.181122	0.069655	0.029637	0.012674	0.0054			50.6	1.25794	0.709502	0.349116	0.138421	0.058633
								50.8	0.694274	0.319633	0.152846	0.065912	0.029004			50.8	0.275384	0.1521	0.080786	0.042743	0.02705			50.8	0.181743	0.069916	0.029752	0.012724	0.005421			50.8	1.25941	0.711445	0.350342	0.138947	0.058862
								51	0.695704	0.32066	0.153409	0.066165	0.029117			51	0.27549	0.152318	0.080956	0.042844	0.027117			51	0.182363	0.070178	0.029866	0.012773	0.005443			51	1.26088	0.713382	0.351567	0.139473	0.05909
								51.2	0.697128	0.321685	0.153972	0.066419	0.02923			51.2	0.275595	0.152534	0.081126	0.042946	0.027183			51.2	0.182982	0.070439	0.029981	0.012823	0.005464			51.2	1.26232	0.715314	0.352791	0.139999	0.059319
								51.4	0.698545	0.322709	0.154534	0.066673	0.029344			51.4	0.275698	0.152749	0.081294	0.043047	0.02725			51.4	0.183601	0.0707	0.030096	0.012872	0.005485			51.4	1.26376	0.717241	0.354014	0.140525	0.059548
								51.6	0.699956	0.323731	0.155096	0.066926	0.029457			51.6	0.2758	0.152963	0.081462	0.043147	0.027316			51.6	0.184219	0.070961	0.03021	0.012922	0.005506			51.6	1.26519	0.719163	0.355236	0.14105	0.059777
								51.8	0.70136	0.324751	0.155658	0.06718	0.02957			51.8	0.2759	0.153175	0.081629	0.043247	0.027382			51.8	0.184837	0.071222	0.030325	0.012971	0.005527			51.8	1.2666	0.721079	0.356457	0.141576	0.060005
								52	0.702758	0.32577	0.156219	0.067433	0.029683			52	0.275999	0.153385	0.081796	0.043347	0.027448			52	0.185453	0.071483	0.030439	0.013021	0.005548			52	1.268	0.72299	0.357677	0.142101	0.060234
								52.2	0.704149	0.326787	0.15678	0.067687	0.029797			52.2	0.276096	0.153594	0.081961	0.043447	0.027514			52.2	0.186069	0.071744	0.030554	0.01307	0.00557			52.2	1.26939	0.724896	0.358895	0.142626	0.060463
								52.4	0.705534	0.327803	0.157341	0.06794	0.02991			52.4	0.276192	0.153802	0.082126	0.043546	0.027579			52.4	0.186685	0.072005	0.030668	0.01312	0.005591			52.4	1.27077	0.726796	0.360113	0.143151	0.060692
								52.6	0.706912	0.328817	0.157902	0.068194	0.030023			52.6	0.276287	0.154008	0.08229	0.043644	0.027644			52.6	0.1873	0.072265	0.030783	0.013169	0.005612			52.6	1.27214	0.728692	0.361329	0.143676	0.06092
								52.8	0.708284	0.32983	0.158462	0.068447	0.030136			52.8	0.276381	0.154212	0.082454	0.043743	0.027709			52.8	0.187914	0.072526	0.030897	0.013219	0.005633			52.8	1.2735	0.730582	0.362544	0.144201	0.061149
								53	0.70965	0.330841	0.159022	0.0687	0.03025			53	0.276473	0.154416	0.082616	0.043841	0.027774			53	0.188527	0.072786	0.031011	0.013268	0.005654			53	1.27484	0.732467	0.363759	0.144725	0.061378
								53.2	0.711009	0.33185	0.159582	0.068954	0.030363			53.2	0.276563	0.154618	0.082778	0.043938	0.027839			53.2	0.18914	0.073046	0.031126	0.013318	0.005675			53.2	1.27618	0.734347	0.364972	0.14525	0.061606
								53.4	0.712362	0.332858	0.160141	0.069207	0.030476			53.4	0.276653	0.154818	0.082939	0.044036	0.027903			53.4	0.189752	0.073306	0.03124	0.013367	0.005696			53.4	1.2775	0.736222	0.366183	0.145774	0.061835
								53.6	0.713709	0.333865	0.160701	0.06946	0.030589			53.6	0.276741	0.155017	0.0831	0.044133	0.027967			53.6	0.190363	0.073566	0.031354	0.013417	0.005718			53.6	1.27882	0.738092	0.367394	0.146298	0.062063
								53.8	0.71505	0.33487	0.161259	0.069713	0.030703			53.8	0.276828	0.155215	0.08326	0.044229	0.028031			53.8	0.190974	0.073826	0.031469	0.013466	0.005739			53.8	1.28012	0.739956	0.368604	0.146822	0.062292
								54	0.716384	0.335873	0.161818	0.069966	0.030816			54	0.276913	0.155411	0.083419	0.044325	0.028095			54	0.191584	0.074086	0.031583	0.013515	0.00576			54	1.28141	0.741816	0.369813	0.147346	0.06252
								54.2	0.717712	0.336875	0.162376	0.070219	0.030929			54.2	0.276998	0.155606	0.083577	0.044421	0.028158			54.2	0.192193	0.074346	0.031697	0.013565	0.005781			54.2	1.28269	0.74367	0.37102	0.147869	0.062749
								54.4	0.719035	0.337875	0.162934	0.070472	0.031042			54.4	0.277081	0.1558	0.083735	0.044517	0.028221			54.4	0.192802	0.074605	0.031812	0.013614	0.005802			54.4	1.28396	0.74552	0.372226	0.148393	0.062977
								54.6	0.720351	0.338873	0.163492	0.070725	0.031156			54.6	0.277163	0.155992	0.083891	0.044612	0.028284			54.6	0.19341	0.074865	0.031926	0.013664	0.005823			54.6	1.28522	0.747364	0.373432	0.148916	0.063206
								54.8	0.72166	0.33987	0.164049	0.070978	0.031269			54.8	0.277244	0.156183	0.084048	0.044707	0.028347			54.8	0.194018	0.075124	0.03204	0.013713	0.005844			54.8	1.28647	0.749203	0.374636	0.149439	0.063434
								55	0.722964	0.340866	0.164606	0.071231	0.031382			55	0.277324	0.156373	0.084203	0.044801	0.02841			55	0.194624	0.075384	0.032154	0.013762	0.005866			55	1.28771	0.751037	0.375839	0.149962	0.063662
								55.2	0.724262	0.34186	0.165163	0.071484	0.031495			55.2	0.277402	0.156561	0.084358	0.044895	0.028472			55.2	0.19523	0.075643	0.032269	0.013812	0.005887			55.2	1.28894	0.752867	0.377041	0.150485	0.063891
								55.4	0.725554	0.342852	0.16572	0.071736	0.031608			55.4	0.27748	0.156748	0.084512	0.044989	0.028534			55.4	0.195836	0.075902	0.032383	0.013861	0.005908			55.4	1.29016	0.754691	0.378242	0.151007	0.064119
								55.6	0.72684	0.343843	0.166276	0.071989	0.031721			55.6	0.277556	0.156934	0.084666	0.045083	0.028596			55.6	0.19644	0.076161	0.032497	0.013911	0.005929			55.6	1.29137	0.75651	0.379442	0.15153	0.064347
								55.8	0.72812	0.344833	0.166832	0.072242	0.031835			55.8	0.277632	0.157118	0.084818	0.045176	0.028658			55.8	0.197044	0.07642	0.032611	0.01396	0.00595			55.8	1.29257	0.758324	0.380641	0.152052	0.064576
								56	0.729394	0.345821	0.167388	0.072495	0.031948			56	0.277706	0.157302	0.08497	0.045268	0.02872			56	0.197648	0.076679	0.032725	0.014009	0.005971			56	1.29376	0.760134	0.381838	0.152574	0.064804
								56.2	0.730662	0.346807	0.167943	0.072747	0.032061			56.2	0.277779	0.157483	0.085122	0.045361	0.028781			56.2	0.198251	0.076937	0.032839	0.014059	0.005992			56.2	1.29494	0.761938	0.383035	0.153096	0.065032
								56.4	0.731924	0.347792	0.168498	0.073	0.032174			56.4	0.277851	0.157664	0.085273	0.045453	0.028842			56.4	0.198853	0.077196	0.032953	0.014108	0.006013			56.4	1.29611	0.763738	0.38423	0.153618	0.06526
								56.6	0.733181	0.348775	0.169053	0.073252	0.032287			56.6	0.277922	0.157844	0.085423	0.045545	0.028903			56.6	0.199454	0.077454	0.033067	0.014158	0.006035			56.6	1.29727	0.765532	0.385425	0.15414	0.065489
								56.8	0.734431	0.349757	0.169608	0.073505	0.0324			56.8	0.277992	0.158022	0.085572	0.045636	0.028964			56.8	0.200055	0.077713	0.033181	0.014207	0.006056			56.8	1.29842	0.767322	0.386618	0.154661	0.065717
								57	0.735676	0.350737	0.170162	0.073757	0.032513			57	0.278061	0.158199	0.085721	0.045727	0.029024			57	0.200655	0.077971	0.033295	0.014256	0.006077			57	1.29956	0.769107	0.38781	0.155183	0.065945
								57.2	0.736915	0.351716	0.170716	0.074009	0.032627			57.2	0.27813	0.158374	0.085869	0.045818	0.029084			57.2	0.201254	0.078229	0.033409	0.014306	0.006098			57.2	1.3007	0.770887	0.389001	0.155704	0.066173
								57.4	0.738149	0.352693	0.171269	0.074262	0.03274			57.4	0.278197	0.158549	0.086016	0.045908	0.029145			57.4	0.201853	0.078487	0.033523	0.014355	0.006119			57.4	1.30182	0.772662	0.390191	0.156225	0.066401
								57.6	0.739377	0.353669	0.171823	0.074514	0.032853			57.6	0.278263	0.158722	0.086163	0.045998	0.029204			57.6	0.202451	0.078745	0.033637	0.014404	0.00614			57.6	1.30293	0.774432	0.39138	0.156746	0.066629
								57.8	0.740599	0.354643	0.172376	0.074766	0.032966			57.8	0.278328	0.158894	0.086309	0.046088	0.029264			57.8	0.203049	0.079003	0.033751	0.014454	0.006161			57.8	1.30404	0.776197	0.392568	0.157266	0.066857
								58	0.741815	0.355616	0.172929	0.075018	0.033079			58	0.278393	0.159065	0.086454	0.046177	0.029324			58	0.203645	0.079261	0.033865	0.014503	0.006182			58	1.30513	0.777958	0.393755	0.157787	0.067086
								58.2	0.743026	0.356587	0.173481	0.075271	0.033192			58.2	0.278456	0.159235	0.086599	0.046267	0.029383			58.2	0.204242	0.079518	0.033979	0.014552	0.006203			58.2	1.30622	0.779713	0.39494	0.158307	0.067314
								58.4	0.744231	0.357557	0.174034	0.075523	0.033305			58.4	0.278519	0.159403	0.086743	0.046355	0.029442			58.4	0.204837	0.079776	0.034093	0.014602	0.006225			58.4	1.3073	0.781464	0.396125	0.158828	0.067542
								58.6	0.74543	0.358525	0.174585	0.075775	0.033418			58.6	0.27858	0.159571	0.086886	0.046444	0.029501			58.6	0.205432	0.080033	0.034207	0.014651	0.006246			58.6	1.30837	0.783211	0.397308	0.159348	0.06777
								58.8	0.746624	0.359492	0.175137	0.076027	0.033531			58.8	0.278641	0.159737	0.087029	0.046532	0.02956			58.8	0.206026	0.080291	0.034321	0.0147	0.006267			58.8	1.30943	0.784952	0.398491	0.159868	0.067998
								59	0.747813	0.360457	0.175689	0.076279	0.033644			59	0.278701	0.159902	0.087171	0.04662	0.029618			59	0.20662	0.080548	0.034434	0.01475	0.006288			59	1.31048	0.786689	0.399672	0.160387	0.068225
								59.2	0.748996	0.361421	0.17624	0.076531	0.033757			59.2	0.27876	0.160066	0.087313	0.046707	0.029676			59.2	0.207213	0.080805	0.034548	0.014799	0.006309			59.2	1.31153	0.78842	0.400853	0.160907	0.068453
								59.4	0.750174	0.362383	0.17679	0.076782	0.03387			59.4	0.278818	0.160229	0.087454	0.046794	0.029734			59.4	0.207805	0.081062	0.034662	0.014848	0.00633			59.4	1.31256	0.790148	0.402032	0.161426	0.068681
								59.6	0.751346	0.363344	0.177341	0.077034	0.033983			59.6	0.278876	0.160391	0.087594	0.046881	0.029792			59.6	0.208396	0.081319	0.034776	0.014898	0.006351			59.6	1.31359	0.79187	0.40321	0.161946	0.068909
								59.8	0.752512	0.364304	0.177891	0.077286	0.034096			59.8	0.278932	0.160551	0.087734	0.046968	0.02985			59.8	0.208987	0.081576	0.03489	0.014947	0.006372			59.8	1.3146	0.793588	0.404387	0.162465	0.069137
								60	0.753674	0.365261	0.178441	0.077538	0.034209			60	0.278988	0.160711	0.087873	0.047054	0.029907			60	0.209578	0.081833	0.035003	0.014996	0.006393			60	1.31561	0.795301	0.405563	0.162984	0.069365
								60.2	0.75483	0.366218	0.178991	0.07779	0.034322			60.2	0.279043	0.160869	0.088011	0.04714	0.029965			60.2	0.210167	0.082089	0.035117	0.015045	0.006414			60.2	1.31662	0.797009	0.406738	0.163503	0.069593
								60.4	0.75598	0.367173	0.17954	0.078041	0.034435			60.4	0.279097	0.161026	0.088149	0.047225	0.030022			60.4	0.210756	0.082346	0.035231	0.015095	0.006436			60.4	1.31761	0.798713	0.407912	0.164021	0.06982
								60.6	0.757126	0.368126	0.180089	0.078293	0.034548			60.6	0.27915	0.161182	0.088286	0.04731	0.030079			60.6	0.211345	0.082602	0.035344	0.015144	0.006457			60.6	1.31859	0.800412	0.409085	0.16454	0.070048
								60.8	0.758266	0.369078	0.180638	0.078544	0.034661			60.8	0.279203	0.161337	0.088423	0.047395	0.030136			60.8	0.211932	0.082858	0.035458	0.015193	0.006478			60.8	1.31957	0.802106	0.410256	0.165058	0.070276
								61	0.7594	0.370028	0.181187	0.078796	0.034774			61	0.279255	0.161491	0.088559	0.04748	0.030192			61	0.21252	0.083115	0.035572	0.015242	0.006499			61	1.32054	0.803796	0.411427	0.165576	0.070504
								61.2	0.76053	0.370977	0.181735	0.079047	0.034887			61.2	0.279306	0.161644	0.088694	0.047564	0.030248			61.2	0.213106	0.083371	0.035685	0.015292	0.00652			61.2	1.3215	0.805481	0.412597	0.166094	0.070731
								61.4	0.761654	0.371925	0.182283	0.079299	0.035			61.4	0.279357	0.161796	0.088829	0.047648	0.030305			61.4	0.213692	0.083627	0.035799	0.015341	0.006541			61.4	1.32245	0.807162	0.413765	0.166612	0.070959
								61.6	0.762773	0.372871	0.182831	0.07955	0.035113			61.6	0.279406	0.161947	0.088963	0.047732	0.030361			61.6	0.214277	0.083882	0.035912	0.01539	0.006562			61.6	1.3234	0.808838	0.414933	0.16713	0.071187
								61.8	0.763887	0.373816	0.183378	0.079802	0.035226			61.8	0.279455	0.162097	0.089096	0.047815	0.030416			61.8	0.214861	0.084138	0.036026	0.01544	0.006583			61.8	1.32434	0.810509	0.416099	0.167647	0.071414
								62	0.764996	0.374759	0.183925	0.080053	0.035339			62	0.279504	0.162246	0.089229	0.047898	0.030472			62	0.215445	0.084394	0.036139	0.015489	0.006604			62	1.32527	0.812176	0.417264	0.168165	0.071642
								62.2	0.766099	0.3757	0.184472	0.080304	0.035452			62.2	0.279551	0.162393	0.089361	0.047981	0.030527			62.2	0.216028	0.08465	0.036253	0.015538	0.006625			62.2	1.32619	0.813838	0.418429	0.168682	0.071869
								62.4	0.767198	0.376641	0.185018	0.080555	0.035565			62.4	0.279598	0.16254	0.089493	0.048064	0.030583			62.4	0.216611	0.084905	0.036366	0.015587	0.006646			62.4	1.3271	0.815496	0.419592	0.169199	0.072097
								62.6	0.768291	0.37758	0.185565	0.080807	0.035678			62.6	0.279645	0.162686	0.089624	0.048146	0.030638			62.6	0.217193	0.08516	0.03648	0.015636	0.006667			62.6	1.32801	0.817149	0.420754	0.169716	0.072325
								62.8	0.76938	0.378517	0.186111	0.081058	0.035791			62.8	0.27969	0.16283	0.089755	0.048228	0.030692			62.8	0.217774	0.085416	0.036593	0.015686	0.006689			62.8	1.32891	0.818798	0.421915	0.170233	0.072552
								63	0.770463	0.379453	0.186656	0.081309	0.035904			63	0.279735	0.162974	0.089885	0.048309	0.030747			63	0.218355	0.085671	0.036707	0.015735	0.00671			63	1.3298	0.820442	0.423075	0.170749	0.07278
								63.2	0.771542	0.380387	0.187202	0.08156	0.036017			63.2	0.27978	0.163117	0.090014	0.048391	0.030801			63.2	0.218935	0.085926	0.03682	0.015784	0.006731			63.2	1.33069	0.822082	0.424234	0.171266	0.073007
								63.4	0.772615	0.38132	0.187747	0.081811	0.03613			63.4	0.279823	0.163259	0.090143	0.048472	0.030856			63.4	0.219514	0.086181	0.036934	0.015833	0.006752			63.4	1.33157	0.823717	0.425392	0.171782	0.073234
								63.6	0.773683	0.382252	0.188292	0.082062	0.036243			63.6	0.279867	0.163399	0.090271	0.048552	0.03091			63.6	0.220093	0.086436	0.037047	0.015883	0.006773			63.6	1.33244	0.825348	0.426549	0.172298	0.073462
								63.8	0.774747	0.383182	0.188836	0.082313	0.036356			63.8	0.279909	0.163539	0.090399	0.048633	0.030964			63.8	0.220671	0.08669	0.03716	0.015932	0.006794			63.8	1.3333	0.826974	0.427705	0.172814	0.073689
								64	0.775805	0.384111	0.189381	0.082564	0.036468			64	0.279951	0.163678	0.090526	0.048713	0.031017			64	0.221249	0.086945	0.037274	0.015981	0.006815			64	1.33416	0.828596	0.428859	0.17333	0.073917
								64.2	0.776859	0.385038	0.189925	0.082814	0.036581			64.2	0.279992	0.163816	0.090652	0.048793	0.031071			64.2	0.221826	0.0872	0.037387	0.01603	0.006836			64.2	1.33501	0.830214	0.430013	0.173846	0.074144
								64.4	0.777908	0.385964	0.190468	0.083065	0.036694			64.4	0.280033	0.163953	0.090778	0.048872	0.031124			64.4	0.222402	0.087454	0.0375	0.016079	0.006857			64.4	1.33585	0.831827	0.431166	0.174361	0.074371
								64.6	0.778952	0.386888	0.191012	0.083316	0.036807			64.6	0.280073	0.164088	0.090904	0.048951	0.031178			64.6	0.222977	0.087708	0.037614	0.016128	0.006878			64.6	1.33669	0.833435	0.432317	0.174877	0.074599
								64.8	0.779991	0.387811	0.191555	0.083567	0.03692			64.8	0.280113	0.164223	0.091029	0.04903	0.031231			64.8	0.223552	0.087963	0.037727	0.016178	0.006899			64.8	1.33752	0.83504	0.433468	0.175392	0.074826
								65	0.781025	0.388733	0.192098	0.083817	0.037033			65	0.280152	0.164358	0.091153	0.049109	0.031283			65	0.224127	0.088217	0.03784	0.016227	0.00692			65	1.33834	0.83664	0.434617	0.175907	0.075053
								65.2	0.782055	0.389653	0.192641	0.084068	0.037146			65.2	0.28019	0.164491	0.091277	0.049187	0.031336			65.2	0.2247	0.088471	0.037953	0.016276	0.006941			65.2	1.33915	0.838235	0.435766	0.176422	0.07528
								65.4	0.78308	0.390571	0.193183	0.084318	0.037258			65.4	0.280228	0.164623	0.0914	0.049265	0.031389			65.4	0.225274	0.088725	0.038066	0.016325	0.006962			65.4	1.33996	0.839826	0.436913	0.176937	0.075508
								65.6	0.7841	0.391489	0.193725	0.084569	0.037371			65.6	0.280265	0.164754	0.091522	0.049343	0.031441			65.6	0.225846	0.088979	0.03818	0.016374	0.006983			65.6	1.34076	0.841413	0.43806	0.177451	0.075735
								65.8	0.785115	0.392405	0.194267	0.084819	0.037484			65.8	0.280302	0.164885	0.091644	0.04942	0.031493			65.8	0.226418	0.089232	0.038293	0.016423	0.007005			65.8	1.34156	0.842995	0.439205	0.177966	0.075962
								66	0.786126	0.393319	0.194808	0.08507	0.037597			66	0.280339	0.165014	0.091766	0.049498	0.031545			66	0.226989	0.089486	0.038406	0.016473	0.007026			66	1.34235	0.844574	0.440349	0.17848	0.076189
								66.2	0.787132	0.394232	0.195349	0.08532	0.03771			66.2	0.280374	0.165143	0.091887	0.049575	0.031597			66.2	0.22756	0.08974	0.038519	0.016522	0.007047			66.2	1.34313	0.846147	0.441492	0.178994	0.076416
								66.4	0.788133	0.395144	0.19589	0.085571	0.037823			66.4	0.28041	0.16527	0.092007	0.049651	0.031648			66.4	0.22813	0.089993	0.038632	0.016571	0.007068			66.4	1.34391	0.847717	0.442635	0.179508	0.076643
								66.6	0.78913	0.396054	0.196431	0.085821	0.037935			66.6	0.280444	0.165397	0.092127	0.049728	0.0317			66.6	0.228699	0.090246	0.038745	0.01662	0.007089			66.6	1.34468	0.849282	0.443776	0.180022	0.07687
								66.8	0.790122	0.396963	0.196971	0.086071	0.038048			66.8	0.280479	0.165523	0.092247	0.049804	0.031751			66.8	0.229268	0.0905	0.038858	0.016669	0.00711			66.8	1.34544	0.850843	0.444916	0.180535	0.077098
								67	0.791109	0.39787	0.197511	0.086321	0.038161			67	0.280512	0.165648	0.092365	0.049879	0.031802			67	0.229836	0.090753	0.038971	0.016718	0.007131			67	1.3462	0.8524	0.446055	0.181049	0.077325
								67.2	0.792092	0.398776	0.198051	0.086572	0.038274			67.2	0.280546	0.165772	0.092484	0.049955	0.031853			67.2	0.230403	0.091006	0.039084	0.016767	0.007152			67.2	1.34695	0.853952	0.447193	0.181562	0.077552
								67.4	0.793071	0.399681	0.198591	0.086822	0.038386			67.4	0.280579	0.165896	0.092601	0.05003	0.031903			67.4	0.23097	0.091259	0.039197	0.016817	0.007173			67.4	1.3477	0.855501	0.44833	0.182075	0.077779
								67.6	0.794045	0.400584	0.19913	0.087072	0.038499			67.6	0.280611	0.166018	0.092719	0.050105	0.031954			67.6	0.231536	0.091511	0.03931	0.016866	0.007194			67.6	1.34843	0.857045	0.449466	0.182588	0.078006
								67.8	0.795014	0.401486	0.199669	0.087322	0.038612			67.8	0.280643	0.16614	0.092835	0.05018	0.032004			67.8	0.232102	0.091764	0.039423	0.016915	0.007215			67.8	1.34917	0.858584	0.450601	0.183101	0.078233
								68	0.795979	0.402386	0.200208	0.087572	0.038725			68	0.280674	0.166261	0.092951	0.050254	0.032055			68	0.232667	0.092017	0.039536	0.016964	0.007236			68	1.34989	0.86012	0.451735	0.183614	0.078459
								68.2	0.796939	0.403285	0.200746	0.087822	0.038837			68.2	0.280705	0.166381	0.093067	0.050328	0.032105			68.2	0.233231	0.092269	0.039649	0.017013	0.007257			68.2	1.35061	0.861651	0.452868	0.184127	0.078686
								68.4	0.797895	0.404183	0.201284	0.088072	0.03895			68.4	0.280736	0.1665	0.093182	0.050402	0.032154			68.4	0.233795	0.092522	0.039762	0.017062	0.007278			68.4	1.35133	0.863179	0.454	0.184639	0.078913
								68.6	0.798847	0.405079	0.201822	0.088321	0.039063			68.6	0.280766	0.166618	0.093297	0.050476	0.032204			68.6	0.234358	0.092774	0.039875	0.017111	0.007299			68.6	1.35204	0.864702	0.45513	0.185151	0.07914
								68.8	0.799794	0.405974	0.20236	0.088571	0.039176			68.8	0.280796	0.166736	0.093411	0.050549	0.032254			68.8	0.23492	0.093026	0.039988	0.01716	0.00732			68.8	1.35274	0.86622	0.45626	0.185663	0.079367
								69	0.800737	0.406868	0.202897	0.088821	0.039288			69	0.280825	0.166852	0.093525	0.050622	0.032303			69	0.235482	0.093278	0.040101	0.017209	0.007341			69	1.35344	0.867735	0.457389	0.186175	0.079594
								69.2	0.801676	0.40776	0.203434	0.089071	0.039401			69.2	0.280854	0.166968	0.093638	0.050695	0.032352			69.2	0.236044	0.09353	0.040214	0.017258	0.007362			69.2	1.35413	0.869246	0.458517	0.186687	0.079821
								69.4	0.80261	0.40865	0.203971	0.08932	0.039514			69.4	0.280883	0.167083	0.09375	0.050768	0.032401			69.4	0.236604	0.093782	0.040326	0.017308	0.007383			69.4	1.35482	0.870752	0.459643	0.187199	0.080047
								69.6	0.80354	0.40954	0.204507	0.08957	0.039627			69.6	0.280911	0.167197	0.093862	0.05084	0.03245			69.6	0.237164	0.094034	0.040439	0.017357	0.007404			69.6	1.3555	0.872255	0.460769	0.18771	0.080274
								69.8	0.804465	0.410428	0.205043	0.08982	0.039739			69.8	0.280938	0.167311	0.093974	0.050912	0.032499			69.8	0.237724	0.094286	0.040552	0.017406	0.007425			69.8	1.35617	0.873753	0.461894	0.188221	0.080501
								70	0.805386	0.411314	0.205579	0.090069	0.039852			70	0.280966	0.167424	0.094085	0.050984	0.032547			70	0.238282	0.094537	0.040665	0.017455	0.007446			70	1.35685	0.875247	0.463017	0.188732	0.080728
								70.2	0.806303	0.4122	0.206115	0.090319	0.039965			70.2	0.280992	0.167536	0.094196	0.051055	0.032596			70.2	0.238841	0.094789	0.040777	0.017504	0.007467			70.2	1.35751	0.876737	0.46414	0.189243	0.080954
								70.4	0.807216	0.413084	0.20665	0.090568	0.040077			70.4	0.281019	0.167647	0.094306	0.051126	0.032644			70.4	0.239398	0.09504	0.04089	0.017553	0.007488			70.4	1.35817	0.878223	0.465261	0.189754	0.081181
								70.6	0.808125	0.413966	0.207185	0.090818	0.04019			70.6	0.281045	0.167757	0.094415	0.051197	0.032692			70.6	0.239955	0.095292	0.041003	0.017602	0.007509			70.6	1.35882	0.879705	0.466382	0.190265	0.081408
								70.8	0.809029	0.414847	0.20772	0.091067	0.040303			70.8	0.281071	0.167867	0.094524	0.051268	0.03274			70.8	0.240512	0.095543	0.041116	0.017651	0.00753			70.8	1.35947	0.881183	0.467501	0.190776	0.081634
								71	0.809929	0.415727	0.208254	0.091316	0.040415			71	0.281096	0.167976	0.094633	0.051338	0.032788			71	0.241067	0.095794	0.041228	0.0177	0.007551			71	1.36011	0.882657	0.46862	0.191286	0.081861
								71.2	0.810825	0.416605	0.208789	0.091566	0.040528			71.2	0.281121	0.168084	0.094741	0.051409	0.032835			71.2	0.241622	0.096045	0.041341	0.017749	0.007572			71.2	1.36075	0.884127	0.469737	0.191796	0.082087
								71.4	0.811717	0.417483	0.209323	0.091815	0.04064			71.4	0.281146	0.168191	0.094849	0.051479	0.032882			71.4	0.242177	0.096296	0.041453	0.017798	0.007593			71.4	1.36138	0.885592	0.470854	0.192306	0.082314
								71.6	0.812605	0.418358	0.209856	0.092064	0.040753			71.6	0.28117	0.168298	0.094956	0.051548	0.03293			71.6	0.242731	0.096547	0.041566	0.017847	0.007614			71.6	1.36201	0.887054	0.471969	0.192816	0.08254
								71.8	0.813488	0.419233	0.21039	0.092313	0.040866			71.8	0.281194	0.168404	0.095062	0.051618	0.032977			71.8	0.243284	0.096797	0.041679	0.017896	0.007635			71.8	1.36263	0.888512	0.473084	0.193326	0.082767
								72	0.814368	0.420106	0.210923	0.092562	0.040978			72	0.281218	0.168509	0.095169	0.051687	0.033024			72	0.243837	0.097048	0.041791	0.017945	0.007657			72	1.36325	0.889966	0.474197	0.193835	0.082993
								72.2	0.815243	0.420977	0.211456	0.092811	0.041091			72.2	0.281241	0.168613	0.095274	0.051756	0.03307			72.2	0.244389	0.097298	0.041904	0.017994	0.007678			72.2	1.36386	0.891416	0.47531	0.194345	0.08322
								72.4	0.816115	0.421848	0.211988	0.09306	0.041204			72.4	0.281264	0.168717	0.09538	0.051824	0.033117			72.4	0.244941	0.097549	0.042016	0.018043	0.007699			72.4	1.36447	0.892862	0.476421	0.194854	0.083446
								72.6	0.816982	0.422717	0.212521	0.093309	0.041316			72.6	0.281287	0.16882	0.095484	0.051893	0.033163			72.6	0.245491	0.097799	0.042129	0.018092	0.00772			72.6	1.36507	0.894304	0.477531	0.195363	0.083673
								72.8	0.817846	0.423584	0.213053	0.093558	0.041429			72.8	0.281309	0.168922	0.095589	0.051961	0.03321			72.8	0.246042	0.098049	0.042241	0.018141	0.007741			72.8	1.36566	0.895742	0.478641	0.195872	0.083899
								73	0.818705	0.424451	0.213584	0.093807	0.041541			73	0.281331	0.169024	0.095693	0.052029	0.033256			73	0.246591	0.098299	0.042354	0.01819	0.007762			73	1.36626	0.897176	0.479749	0.196381	0.084125
								73.2	0.81956	0.425316	0.214116	0.094056	0.041654			73.2	0.281353	0.169124	0.095796	0.052096	0.033302			73.2	0.247141	0.098549	0.042466	0.018239	0.007783			73.2	1.36684	0.898606	0.480856	0.19689	0.084352
								73.4	0.820412	0.426179	0.214647	0.094305	0.041766			73.4	0.281374	0.169225	0.095899	0.052164	0.033348			73.4	0.247689	0.098799	0.042579	0.018288	0.007804			73.4	1.36743	0.900032	0.481963	0.197398	0.084578
								73.6	0.821259	0.427042	0.215178	0.094554	0.041879			73.6	0.281395	0.169324	0.096001	0.052231	0.033393			73.6	0.248237	0.099049	0.042691	0.018337	0.007825			73.6	1.368	0.901455	0.483068	0.197907	0.084804
								73.8	0.822103	0.427903	0.215709	0.094802	0.041992			73.8	0.281416	0.169423	0.096103	0.052298	0.033439			73.8	0.248784	0.099299	0.042803	0.018386	0.007846			73.8	1.36858	0.902873	0.484172	0.198415	0.085031
								74	0.822943	0.428762	0.216239	0.095051	0.042104			74	0.281437	0.169521	0.096205	0.052365	0.033484			74	0.249331	0.099548	0.042916	0.018435	0.007867			74	1.36915	0.904288	0.485276	0.198923	0.085257
								74.2	0.823779	0.429621	0.216769	0.0953	0.042217			74.2	0.281457	0.169618	0.096306	0.052431	0.033529			74.2	0.249877	0.099798	0.043028	0.018484	0.007888			74.2	1.36971	0.905699	0.486378	0.199431	0.085483
								74.4	0.824611	0.430478	0.217299	0.095548	0.042329			74.4	0.281477	0.169715	0.096407	0.052497	0.033574			74.4	0.250422	0.100047	0.043141	0.018533	0.007909			74.4	1.37027	0.907106	0.487479	0.199939	0.085709
								74.6	0.825439	0.431333	0.217829	0.095797	0.042442			74.6	0.281496	0.169811	0.096507	0.052563	0.033619			74.6	0.250967	0.100296	0.043253	0.018582	0.00793			74.6	1.37082	0.908509	0.48858	0.200446	0.085936
								74.8	0.826263	0.432188	0.218358	0.096045	0.042554			74.8	0.281516	0.169907	0.096607	0.052629	0.033664			74.8	0.251512	0.100546	0.043365	0.018631	0.007951			74.8	1.37137	0.909908	0.489679	0.200954	0.086162
								75	0.827084	0.433041	0.218887	0.096294	0.042667			75	0.281535	0.170001	0.096706	0.052694	0.033708			75	0.252055	0.100795	0.043477	0.01868	0.007971			75	1.37192	0.911303	0.490777	0.201461	0.086388
								75.2	0.8279	0.433892	0.219416	0.096542	0.042779			75.2	0.281554	0.170096	0.096805	0.052759	0.033753			75.2	0.252598	0.101044	0.04359	0.018729	0.007992			75.2	1.37246	0.912695	0.491874	0.201968	0.086614
								75.4	0.828713	0.434743	0.219944	0.096791	0.042892			75.4	0.281572	0.170189	0.096903	0.052824	0.033797			75.4	0.253141	0.101292	0.043702	0.018778	0.008013			75.4	1.37299	0.914083	0.492971	0.202475	0.08684
								75.6	0.829523	0.435592	0.220472	0.097039	0.043004			75.6	0.28159	0.170282	0.097001	0.052889	0.033841			75.6	0.253683	0.101541	0.043814	0.018826	0.008034			75.6	1.37353	0.915467	0.494066	0.202982	0.087066
								75.8	0.830328	0.43644	0.221	0.097287	0.043117			75.8	0.281608	0.170374	0.097099	0.052954	0.033885			75.8	0.254224	0.10179	0.043926	0.018875	0.008055			75.8	1.37406	0.916847	0.49516	0.203488	0.087292
								76	0.83113	0.437286	0.221528	0.097536	0.043229			76	0.281626	0.170465	0.097196	0.053018	0.033929			76	0.254765	0.102039	0.044038	0.018924	0.008076			76	1.37458	0.918224	0.496254	0.203995	0.087518
								76.2	0.831928	0.438131	0.222055	0.097784	0.043342			76.2	0.281644	0.170556	0.097292	0.053082	0.033973			76.2	0.255305	0.102287	0.044151	0.018973	0.008097			76.2	1.3751	0.919596	0.497346	0.204501	0.087744
								76.4	0.832722	0.438975	0.222582	0.098032	0.043454			76.4	0.281661	0.170647	0.097388	0.053146	0.034016			76.4	0.255845	0.102535	0.044263	0.019022	0.008118			76.4	1.37561	0.920965	0.498437	0.205008	0.08797
								76.6	0.833513	0.439818	0.223109	0.09828	0.043567			76.6	0.281678	0.170736	0.097484	0.053209	0.03406			76.6	0.256384	0.102784	0.044375	0.019071	0.008139			76.6	1.37612	0.922331	0.499528	0.205514	0.088196
								76.8	0.8343	0.440659	0.223636	0.098528	0.043679			76.8	0.281695	0.170825	0.09758	0.053273	0.034103			76.8	0.256922	0.103032	0.044487	0.01912	0.00816			76.8	1.37663	0.923692	0.500617	0.20602	0.088422
								77	0.835083	0.441499	0.224162	0.098776	0.043792			77	0.281711	0.170914	0.097675	0.053336	0.034146			77	0.25746	0.10328	0.044599	0.019169	0.008181			77	1.37713	0.92505	0.501705	0.206525	0.088648
								77.2	0.835863	0.442338	0.224688	0.099024	0.043904			77.2	0.281728	0.171001	0.097769	0.053399	0.034189			77.2	0.257997	0.103528	0.044711	0.019218	0.008202			77.2	1.37763	0.926404	0.502793	0.207031	0.088874
								77.4	0.836639	0.443175	0.225214	0.099272	0.044016			77.4	0.281744	0.171089	0.097863	0.053461	0.034232			77.4	0.258533	0.103776	0.044823	0.019267	0.008223			77.4	1.37812	0.927754	0.503879	0.207536	0.0891
								77.6	0.837412	0.444011	0.225739	0.09952	0.044129			77.6	0.281759	0.171175	0.097957	0.053524	0.034274			77.6	0.259069	0.104024	0.044935	0.019316	0.008244			77.6	1.37861	0.929101	0.504964	0.208042	0.089326
								77.8	0.838181	0.444846	0.226264	0.099768	0.044241			77.8	0.281775	0.171261	0.09805	0.053586	0.034317			77.8	0.259605	0.104271	0.045047	0.019364	0.008265			77.8	1.3791	0.930444	0.506049	0.208547	0.089552
								78	0.838946	0.445679	0.226789	0.100016	0.044354			78	0.28179	0.171347	0.098143	0.053648	0.034359			78	0.26014	0.104519	0.045159	0.019413	0.008286			78	1.37958	0.931783	0.507132	0.209052	0.089778
								78.2	0.839708	0.446511	0.227314	0.100263	0.044466			78.2	0.281806	0.171431	0.098235	0.053709	0.034402			78.2	0.260674	0.104766	0.045271	0.019462	0.008307			78.2	1.38006	0.933119	0.508214	0.209557	0.090003
								78.4	0.840466	0.447342	0.227838	0.100511	0.044579			78.4	0.281821	0.171516	0.098327	0.053771	0.034444			78.4	0.261208	0.105014	0.045383	0.019511	0.008328			78.4	1.38054	0.934451	0.509296	0.210061	0.090229
								78.6	0.841221	0.448172	0.228363	0.100759	0.044691			78.6	0.281835	0.171599	0.098419	0.053832	0.034486			78.6	0.261741	0.105261	0.045495	0.01956	0.008349			78.6	1.38101	0.93578	0.510376	0.210566	0.090455
								78.8	0.841973	0.449	0.228886	0.101006	0.044803			78.8	0.28185	0.171682	0.09851	0.053893	0.034527			78.8	0.262273	0.105508	0.045607	0.019609	0.00837			78.8	1.38147	0.937104	0.511456	0.21107	0.090681
								79	0.842721	0.449827	0.22941	0.101254	0.044916			79	0.281864	0.171765	0.098601	0.053954	0.034569			79	0.262805	0.105755	0.045719	0.019658	0.008391			79	1.38193	0.938426	0.512534	0.211574	0.090906
								79.2	0.843465	0.450653	0.229933	0.101502	0.045028			79.2	0.281878	0.171847	0.098691	0.054015	0.034611			79.2	0.263336	0.106002	0.045831	0.019706	0.008412			79.2	1.38239	0.939743	0.513612	0.212078	0.091132
								79.4	0.844206	0.451478	0.230456	0.101749	0.04514			79.4	0.281892	0.171928	0.098781	0.054075	0.034652			79.4	0.263867	0.106249	0.045943	0.019755	0.008433			79.4	1.38285	0.941057	0.514688	0.212582	0.091358
								79.6	0.844944	0.452301	0.230979	0.101996	0.045253			79.6	0.281906	0.172009	0.098871	0.054135	0.034693			79.6	0.264397	0.106496	0.046054	0.019804	0.008454			79.6	1.3833	0.942367	0.515764	0.213086	0.091583
								79.8	0.845678	0.453123	0.231501	0.102244	0.045365			79.8	0.281919	0.172089	0.09896	0.054195	0.034734			79.8	0.264927	0.106743	0.046166	0.019853	0.008475			79.8	1.38375	0.943674	0.516838	0.21359	0.091809
								80	0.846409	0.453944	0.232024	0.102491	0.045478			80	0.281933	0.172169	0.099049	0.054255	0.034775			80	0.265456	0.106989	0.046278	0.019902	0.008496			80	1.38419	0.944977	0.517912	0.214093	0.092034
								80.2	0.847136	0.454763	0.232546	0.102739	0.04559			80.2	0.281946	0.172248	0.099137	0.054314	0.034816			80.2	0.265984	0.107236	0.04639	0.019951	0.008517			80.2	1.38463	0.946277	0.518984	0.214596	0.09226
								80.4	0.84786	0.455581	0.233067	0.102986	0.045702			80.4	0.281959	0.172326	0.099225	0.054374	0.034857			80.4	0.266512	0.107482	0.046502	0.019999	0.008538			80.4	1.38507	0.947573	0.520056	0.215099	0.092486
								80.6	0.848581	0.456398	0.233589	0.103233	0.045815			80.6	0.281972	0.172404	0.099312	0.054433	0.034897			80.6	0.267039	0.107729	0.046613	0.020048	0.008559			80.6	1.3855	0.948866	0.521127	0.215602	0.092711
								80.8	0.849298	0.457214	0.23411	0.10348	0.045927			80.8	0.281984	0.172482	0.0994	0.054491	0.034938			80.8	0.267566	0.107975	0.046725	0.020097	0.00858			80.8	1.38593	0.950155	0.522196	0.216105	0.092937
								81	0.850012	0.458028	0.234631	0.103728	0.046039			81	0.281997	0.172559	0.099486	0.05455	0.034978			81	0.268092	0.108221	0.046837	0.020146	0.008601			81	1.38636	0.95144	0.523265	0.216608	0.093162
								81.2	0.850723	0.458841	0.235151	0.103975	0.046152			81.2	0.282009	0.172635	0.099573	0.054608	0.035018			81.2	0.268618	0.108467	0.046948	0.020195	0.008621			81.2	1.38678	0.952722	0.524333	0.21711	0.093388
								81.4	0.851431	0.459653	0.235672	0.104222	0.046264			81.4	0.282021	0.172711	0.099659	0.054667	0.035058			81.4	0.269143	0.108713	0.04706	0.020243	0.008642			81.4	1.3872	0.954001	0.525399	0.217613	0.093613
								81.6	0.852135	0.460464	0.236192	0.104469	0.046376			81.6	0.282033	0.172786	0.099744	0.054725	0.035098			81.6	0.269667	0.108959	0.047172	0.020292	0.008663			81.6	1.38762	0.955276	0.526465	0.218115	0.093838
								81.8	0.852836	0.461273	0.236711	0.104716	0.046488			81.8	0.282045	0.172861	0.09983	0.054782	0.035138			81.8	0.270191	0.109204	0.047283	0.020341	0.008684			81.8	1.38803	0.956548	0.52753	0.218617	0.094064
								82	0.853534	0.462081	0.237231	0.104963	0.046601			82	0.282056	0.172936	0.099914	0.05484	0.035177			82	0.270714	0.10945	0.047395	0.02039	0.008705			82	1.38844	0.957816	0.528594	0.219119	0.094289
								82.2	0.854228	0.462888	0.23775	0.10521	0.046713			82.2	0.282068	0.173009	0.099999	0.054897	0.035217			82.2	0.271237	0.109695	0.047507	0.020439	0.008726			82.2	1.38885	0.95908	0.529657	0.219621	0.094514
								82.4	0.854919	0.463694	0.238269	0.105456	0.046825			82.4	0.282079	0.173083	0.100083	0.054954	0.035256			82.4	0.271759	0.109941	0.047618	0.020487	0.008747			82.4	1.38925	0.960341	0.530718	0.220122	0.09474
								82.6	0.855607	0.464498	0.238788	0.105703	0.046937			82.6	0.28209	0.173156	0.100167	0.055011	0.035295			82.6	0.27228	0.110186	0.04773	0.020536	0.008768			82.6	1.38965	0.961599	0.531779	0.220624	0.094965
								82.8	0.856292	0.465302	0.239306	0.10595	0.04705			82.8	0.282101	0.173228	0.10025	0.055068	0.035334			82.8	0.272801	0.110431	0.047841	0.020585	0.008789			82.8	1.39004	0.962853	0.532839	0.221125	0.09519
								83	0.856974	0.466103	0.239824	0.106197	0.047162			83	0.282112	0.1733	0.100333	0.055125	0.035373			83	0.273322	0.110676	0.047953	0.020634	0.00881			83	1.39044	0.964104	0.533898	0.221626	0.095416
								83.2	0.857653	0.466904	0.240342	0.106443	0.047274			83.2	0.282122	0.173371	0.100416	0.055181	0.035412			83.2	0.273841	0.110921	0.048064	0.020682	0.008831			83.2	1.39082	0.965352	0.534956	0.222127	0.095641
								83.4	0.858328	0.467704	0.24086	0.10669	0.047386			83.4	0.282133	0.173442	0.100498	0.055237	0.03545			83.4	0.274361	0.111166	0.048176	0.020731	0.008852			83.4	1.39121	0.966596	0.536013	0.222628	0.095866
								83.6	0.859001	0.468502	0.241377	0.106937	0.047499			83.6	0.282143	0.173512	0.10058	0.055293	0.035489			83.6	0.274879	0.111411	0.048287	0.02078	0.008873			83.6	1.39159	0.967836	0.537069	0.223129	0.096091
								83.8	0.85967	0.469299	0.241895	0.107183	0.047611			83.8	0.282153	0.173582	0.100661	0.055349	0.035527			83.8	0.275397	0.111656	0.048399	0.020829	0.008894			83.8	1.39197	0.969074	0.538124	0.223629	0.096316
								84	0.860336	0.470095	0.242411	0.10743	0.047723			84	0.282163	0.173651	0.100742	0.055404	0.035566			84	0.275915	0.1119	0.04851	0.020877	0.008915			84	1.39235	0.970307	0.539179	0.22413	0.096542
								84.2	0.860999	0.470889	0.242928	0.107676	0.047835			84.2	0.282173	0.17372	0.100823	0.055459	0.035604			84.2	0.276432	0.112145	0.048621	0.020926	0.008935			84.2	1.39272	0.971538	0.540232	0.22463	0.096767
								84.4	0.861659	0.471682	0.243444	0.107923	0.047948			84.4	0.282183	0.173788	0.100904	0.055514	0.035642			84.4	0.276948	0.112389	0.048733	0.020975	0.008956			84.4	1.3931	0.972765	0.541284	0.22513	0.096992
								84.6	0.862316	0.472474	0.24396	0.108169	0.04806			84.6	0.282192	0.173856	0.100984	0.055569	0.03568			84.6	0.277464	0.112634	0.048844	0.021024	0.008977			84.6	1.39346	0.973989	0.542335	0.22563	0.097217
								84.8	0.86297	0.473265	0.244476	0.108415	0.048172			84.8	0.282202	0.173924	0.101063	0.055624	0.035717			84.8	0.277979	0.112878	0.048956	0.021072	0.008998			84.8	1.39383	0.975209	0.543386	0.22613	0.097442
								85	0.863621	0.474055	0.244991	0.108662	0.048284			85	0.282211	0.173991	0.101143	0.055678	0.035755			85	0.278494	0.113122	0.049067	0.021121	0.009019			85	1.39419	0.976426	0.544435	0.22663	0.097667
								85.2	0.864269	0.474843	0.245507	0.108908	0.048396			85.2	0.28222	0.174057	0.101222	0.055733	0.035793			85.2	0.279008	0.113366	0.049178	0.02117	0.00904			85.2	1.39455	0.97764	0.545483	0.227129	0.097892
								85.4	0.864914	0.47563	0.246022	0.109154	0.048508			85.4	0.282229	0.174123	0.1013	0.055787	0.03583			85.4	0.279522	0.11361	0.049289	0.021218	0.009061			85.4	1.39491	0.978851	0.546531	0.227628	0.098117
								85.6	0.865555	0.476416	0.246536	0.1094	0.048621			85.6	0.282238	0.174189	0.101379	0.055841	0.035867			85.6	0.280035	0.113854	0.049401	0.021267	0.009082			85.6	1.39526	0.980058	0.547577	0.228128	0.098342
								85.8	0.866194	0.477201	0.247051	0.109646	0.048733			85.8	0.282247	0.174254	0.101456	0.055894	0.035904			85.8	0.280547	0.114098	0.049512	0.021316	0.009103			85.8	1.39561	0.981262	0.548623	0.228627	0.098567
								86	0.86683	0.477985	0.247565	0.109892	0.048845			86	0.282256	0.174319	0.101534	0.055948	0.035941			86	0.281059	0.114341	0.049623	0.021365	0.009124			86	1.39596	0.982462	0.549668	0.229125	0.098792
								86.2	0.867463	0.478767	0.248079	0.110139	0.048957			86.2	0.282264	0.174383	0.101611	0.056001	0.035978			86.2	0.28157	0.114585	0.049734	0.021413	0.009145			86.2	1.3963	0.98366	0.550711	0.229624	0.099017
								86.4	0.868094	0.479548	0.248593	0.110384	0.049069			86.4	0.282273	0.174447	0.101688	0.056054	0.036015			86.4	0.282081	0.114828	0.049846	0.021462	0.009166			86.4	1.39664	0.984854	0.551754	0.230123	0.099242
								86.6	0.868721	0.480328	0.249106	0.11063	0.049181			86.6	0.282281	0.17451	0.101765	0.056107	0.036051			86.6	0.282591	0.115072	0.049957	0.021511	0.009186			86.6	1.39698	0.986045	0.552796	0.230621	0.099467
								86.8	0.869345	0.481107	0.249619	0.110876	0.049293			86.8	0.282289	0.174573	0.101841	0.05616	0.036088			86.8	0.283101	0.115315	0.050068	0.021559	0.009207			86.8	1.39732	0.987232	0.553836	0.231119	0.099691
								87	0.869967	0.481884	0.250132	0.111122	0.049406			87	0.282297	0.174636	0.101917	0.056212	0.036124			87	0.28361	0.115558	0.050179	0.021608	0.009228			87	1.39765	0.988416	0.554876	0.231618	0.099916
								87.2	0.870585	0.482661	0.250644	0.111368	0.049518			87.2	0.282305	0.174698	0.101992	0.056265	0.036161			87.2	0.284118	0.115801	0.05029	0.021657	0.009249			87.2	1.39798	0.989597	0.555915	0.232116	0.100141
								87.4	0.871201	0.483436	0.251157	0.111614	0.04963			87.4	0.282313	0.174759	0.102067	0.056317	0.036197			87.4	0.284626	0.116044	0.050401	0.021705	0.00927			87.4	1.39831	0.990775	0.556953	0.232613	0.100366
								87.6	0.871814	0.48421	0.251669	0.11186	0.049742			87.6	0.282321	0.17482	0.102142	0.056369	0.036233			87.6	0.285134	0.116287	0.050512	0.021754	0.009291			87.6	1.39863	0.99195	0.55799	0.233111	0.10059
								87.8	0.872424	0.484982	0.252181	0.112105	0.049854			87.8	0.282329	0.174881	0.102217	0.05642	0.036269			87.8	0.285641	0.11653	0.050623	0.021803	0.009312			87.8	1.39895	0.993121	0.559026	0.233609	0.100815
								88	0.873031	0.485754	0.252692	0.112351	0.049966			88	0.282336	0.174942	0.102291	0.056472	0.036304			88	0.286147	0.116772	0.050734	0.021851	0.009333			88	1.39928	0.99429	0.560061	0.234106	0.10104
								88.2	0.873635	0.486524	0.253203	0.112597	0.050078			88.2	0.282344	0.175002	0.102365	0.056523	0.03634			88.2	0.286653	0.117015	0.050845	0.0219	0.009354			88.2	1.39959	0.995455	0.561096	0.234603	0.101265
								88.4	0.874237	0.487293	0.253714	0.112842	0.05019			88.4	0.282351	0.175061	0.102438	0.056575	0.036375			88.4	0.287158	0.117257	0.050956	0.021949	0.009375			88.4	1.39991	0.996616	0.562129	0.2351	0.101489
								88.6	0.874836	0.488061	0.254225	0.113088	0.050302			88.6	0.282358	0.17512	0.102511	0.056626	0.036411			88.6	0.287663	0.1175	0.051067	0.021997	0.009395			88.6	1.40022	0.997775	0.563161	0.235597	0.101714
								88.8	0.875432	0.488828	0.254735	0.113333	0.050414			88.8	0.282365	0.175179	0.102584	0.056676	0.036446			88.8	0.288167	0.117742	0.051178	0.022046	0.009416			88.8	1.40053	0.998931	0.564192	0.236094	0.101939
								89	0.876025	0.489594	0.255246	0.113578	0.050526			89	0.282372	0.175237	0.102657	0.056727	0.036481			89	0.28867	0.117984	0.051289	0.022094	0.009437			89	1.40084	1.00008	0.565223	0.23659	0.102163
								89.2	0.876616	0.490358	0.255756	0.113824	0.050638			89.2	0.282379	0.175295	0.102729	0.056777	0.036516			89.2	0.289173	0.118226	0.0514	0.022143	0.009458			89.2	1.40114	1.00123	0.566252	0.237087	0.102388
								89.4	0.877204	0.491121	0.256265	0.114069	0.05075			89.4	0.282386	0.175353	0.102801	0.056828	0.036551			89.4	0.289676	0.118468	0.051511	0.022192	0.009479			89.4	1.40144	1.00238	0.567281	0.237583	0.102612
								89.6	0.877789	0.491883	0.256775	0.114315	0.050862			89.6	0.282393	0.17541	0.102872	0.056878	0.036586			89.6	0.290177	0.11871	0.051622	0.02224	0.0095			89.6	1.40174	1.00352	0.568308	0.238079	0.102837
								89.8	0.878371	0.492644	0.257284	0.11456	0.050974			89.8	0.282399	0.175466	0.102944	0.056928	0.036621			89.8	0.290679	0.118952	0.051733	0.022289	0.009521			89.8	1.40204	1.00466	0.569335	0.238575	0.103061
								90	0.878951	0.493404	0.257793	0.114805	0.051086			90	0.282406	0.175523	0.103015	0.056977	0.036655			90	0.29118	0.119194	0.051844	0.022337	0.009542			90	1.40233	1.0058	0.570361	0.239071	0.103286
								90.2	0.879528	0.494162	0.258301	0.11505	0.051199			90.2	0.282412	0.175579	0.103085	0.057027	0.03669			90.2	0.29168	0.119435	0.051955	0.022386	0.009563			90.2	1.40263	1.00693	0.571386	0.239567	0.10351
								90.4	0.880102	0.49492	0.25881	0.115295	0.051311			90.4	0.282419	0.175634	0.103155	0.057076	0.036724			90.4	0.292179	0.119677	0.052065	0.022435	0.009583			90.4	1.40291	1.00806	0.572409	0.240062	0.103735
								90.6	0.880674	0.495676	0.259318	0.11554	0.051423			90.6	0.282425	0.175689	0.103225	0.057125	0.036758			90.6	0.292679	0.119918	0.052176	0.022483	0.009604			90.6	1.4032	1.00919	0.573432	0.240558	0.103959
								90.8	0.881243	0.496431	0.259825	0.115785	0.051534			90.8	0.282431	0.175744	0.103295	0.057174	0.036792			90.8	0.293177	0.120159	0.052287	0.022532	0.009625			90.8	1.40349	1.01031	0.574454	0.241053	0.104183
								91	0.88181	0.497185	0.260333	0.11603	0.051646			91	0.282437	0.175798	0.103364	0.057223	0.036826			91	0.293675	0.120401	0.052398	0.02258	0.009646			91	1.40377	1.01144	0.575475	0.241548	0.104408
								91.2	0.882373	0.497938	0.26084	0.116275	0.051758			91.2	0.282443	0.175852	0.103433	0.057272	0.03686			91.2	0.294173	0.120642	0.052508	0.022629	0.009667			91.2	1.40405	1.01255	0.576496	0.242043	0.104632
								91.4	0.882935	0.498689	0.261347	0.11652	0.05187			91.4	0.282449	0.175906	0.103502	0.05732	0.036894			91.4	0.29467	0.120883	0.052619	0.022678	0.009688			91.4	1.40433	1.01367	0.577515	0.242538	0.104857
								91.6	0.883493	0.499439	0.261854	0.116765	0.051982			91.6	0.282455	0.175959	0.103571	0.057368	0.036928			91.6	0.295166	0.121124	0.05273	0.022726	0.009709			91.6	1.4046	1.01478	0.578533	0.243033	0.105081
								91.8	0.884049	0.500189	0.262361	0.11701	0.052094			91.8	0.282461	0.176012	0.103639	0.057417	0.036961			91.8	0.295662	0.121364	0.05284	0.022775	0.00973			91.8	1.40488	1.01589	0.57955	0.243527	0.105305
								92	0.884603	0.500937	0.262867	0.117255	0.052206			92	0.282466	0.176065	0.103706	0.057464	0.036994			92	0.296157	0.121605	0.052951	0.022823	0.00975			92	1.40515	1.017	0.580567	0.244021	0.105529
								92.2	0.885154	0.501684	0.263373	0.1175	0.052318			92.2	0.282472	0.176117	0.103774	0.057512	0.037028			92.2	0.296652	0.121846	0.053062	0.022872	0.009771			92.2	1.40542	1.0181	0.581582	0.244516	0.105754
								92.4	0.885702	0.502429	0.263878	0.117744	0.05243			92.4	0.282477	0.176169	0.103841	0.05756	0.037061			92.4	0.297146	0.122086	0.053172	0.02292	0.009792			92.4	1.40569	1.0192	0.582597	0.24501	0.105978
								92.6	0.886248	0.503174	0.264384	0.117989	0.052542			92.6	0.282483	0.17622	0.103908	0.057607	0.037094			92.6	0.29764	0.122327	0.053283	0.022969	0.009813			92.6	1.40595	1.02029	0.583611	0.245504	0.106202
								92.8	0.886791	0.503917	0.264889	0.118234	0.052654			92.8	0.282488	0.176271	0.103975	0.057654	0.037127			92.8	0.298133	0.122567	0.053394	0.023017	0.009834			92.8	1.40621	1.02139	0.584623	0.245997	0.106426
								93	0.887332	0.50466	0.265394	0.118478	0.052766			93	0.282493	0.176322	0.104041	0.057701	0.03716			93	0.298626	0.122807	0.053504	0.023066	0.009855			93	1.40647	1.02248	0.585635	0.246491	0.10665
								93.2	0.88787	0.505401	0.265899	0.118723	0.052878			93.2	0.282498	0.176372	0.104107	0.057748	0.037193			93.2	0.299118	0.123047	0.053615	0.023114	0.009876			93.2	1.40673	1.02357	0.586646	0.246984	0.106874
								93.4	0.888406	0.506141	0.266403	0.118967	0.05299			93.4	0.282504	0.176422	0.104173	0.057795	0.037225			93.4	0.299609	0.123287	0.053725	0.023163	0.009896			93.4	1.40699	1.02465	0.587656	0.247478	0.107099
								93.6	0.88894	0.50688	0.266907	0.119212	0.053102			93.6	0.282509	0.176472	0.104238	0.057841	0.037258			93.6	0.3001	0.123527	0.053836	0.023212	0.009917			93.6	1.40724	1.02574	0.588665	0.247971	0.107323
								93.8	0.889471	0.507617	0.267411	0.119456	0.053214			93.8	0.282514	0.176522	0.104303	0.057888	0.03729			93.8	0.300591	0.123767	0.053946	0.02326	0.009938			93.8	1.40749	1.02682	0.589673	0.248464	0.107547
								94	0.889999	0.508354	0.267915	0.1197	0.053325			94	0.282519	0.176571	0.104368	0.057934	0.037322			94	0.301081	0.124007	0.054057	0.023309	0.009959			94	1.40774	1.02789	0.59068	0.248957	0.107771
								94.2	0.890525	0.509089	0.268418	0.119945	0.053437			94.2	0.282523	0.176619	0.104433	0.05798	0.037355			94.2	0.30157	0.124247	0.054167	0.023357	0.00998			94.2	1.40799	1.02896	0.591687	0.249449	0.107995
								94.4	0.891049	0.509824	0.268921	0.120189	0.053549			94.4	0.282528	0.176668	0.104497	0.058026	0.037387			94.4	0.302059	0.124486	0.054278	0.023406	0.010001			94.4	1.40824	1.03004	0.592692	0.249942	0.108219
								94.6	0.89157	0.510557	0.269424	0.120433	0.053661			94.6	0.282533	0.176716	0.104561	0.058072	0.037419			94.6	0.302547	0.124726	0.054388	0.023454	0.010022			94.6	1.40848	1.0311	0.593696	0.250434	0.108443
								94.8	0.892088	0.511289	0.269927	0.120677	0.053773			94.8	0.282537	0.176763	0.104624	0.058117	0.03745			94.8	0.303035	0.124965	0.054498	0.023503	0.010042			94.8	1.40872	1.03217	0.5947	0.250927	0.108667
								95	0.892605	0.51202	0.270429	0.120922	0.053885			95	0.282542	0.176811	0.104688	0.058162	0.037482			95	0.303522	0.125204	0.054609	0.023551	0.010063			95	1.40896	1.03323	0.595703	0.251419	0.108891
								95.2	0.893119	0.51275	0.270931	0.121166	0.053997			95.2	0.282546	0.176858	0.104751	0.058208	0.037514			95.2	0.304009	0.125444	0.054719	0.0236	0.010084			95.2	1.4092	1.03429	0.596704	0.251911	0.109115
								95.4	0.89363	0.513478	0.271433	0.12141	0.054108			95.4	0.282551	0.176904	0.104814	0.058253	0.037545			95.4	0.304495	0.125683	0.054829	0.023648	0.010105			95.4	1.40944	1.03534	0.597705	0.252403	0.109338
								95.6	0.894139	0.514206	0.271934	0.121654	0.05422			95.6	0.282555	0.176951	0.104876	0.058297	0.037577			95.6	0.304981	0.125922	0.05494	0.023696	0.010126			95.6	1.40967	1.03639	0.598705	0.252894	0.109562
								95.8	0.894646	0.514932	0.272436	0.121898	0.054332			95.8	0.28256	0.176997	0.104939	0.058342	0.037608			95.8	0.305466	0.12616	0.05505	0.023745	0.010147			95.8	1.4099	1.03745	0.599704	0.253386	0.109786
								96	0.895151	0.515658	0.272937	0.122142	0.054444			96	0.282564	0.177042	0.105001	0.058387	0.037639			96	0.30595	0.126399	0.05516	0.023793	0.010167			96	1.41013	1.03849	0.600702	0.253877	0.11001
								96.2	0.895653	0.516382	0.273438	0.122386	0.054556			96.2	0.282568	0.177088	0.105062	0.058431	0.03767			96.2	0.306434	0.126638	0.055271	0.023842	0.010188			96.2	1.41036	1.03954	0.601699	0.254368	0.110234
								96.4	0.896153	0.517105	0.273938	0.122629	0.054667			96.4	0.282572	0.177133	0.105124	0.058475	0.037701			96.4	0.306918	0.126877	0.055381	0.02389	0.010209			96.4	1.41059	1.04058	0.602695	0.254859	0.110458
								96.6	0.89665	0.517827	0.274438	0.122873	0.054779			96.6	0.282576	0.177178	0.105185	0.058519	0.037732			96.6	0.307401	0.127115	0.055491	0.023939	0.01023			96.6	1.41081	1.04162	0.603691	0.25535	0.110681
								96.8	0.897146	0.518548	0.274938	0.123117	0.054891			96.8	0.28258	0.177222	0.105246	0.058563	0.037763			96.8	0.307883	0.127353	0.055601	0.023987	0.010251			96.8	1.41104	1.04265	0.604685	0.255841	0.110905
								97	0.897639	0.519267	0.275438	0.123361	0.055003			97	0.282584	0.177266	0.105306	0.058607	0.037794			97	0.308365	0.127592	0.055711	0.024036	0.010272			97	1.41126	1.04369	0.605679	0.256332	0.111129
								97.2	0.898129	0.519986	0.275938	0.123604	0.055115			97.2	0.282588	0.17731	0.105367	0.05865	0.037824			97.2	0.308846	0.12783	0.055822	0.024084	0.010292			97.2	1.41148	1.04472	0.606671	0.256822	0.111352
								97.4	0.898618	0.520703	0.276437	0.123848	0.055226			97.4	0.282592	0.177354	0.105427	0.058694	0.037855			97.4	0.309327	0.128068	0.055932	0.024133	0.010313			97.4	1.41169	1.04574	0.607663	0.257312	0.111576
								97.6	0.899104	0.52142	0.276936	0.124092	0.055338			97.6	0.282596	0.177397	0.105486	0.058737	0.037885			97.6	0.309808	0.128306	0.056042	0.024181	0.010334			97.6	1.41191	1.04677	0.608654	0.257802	0.1118
								97.8	0.899588	0.522135	0.277434	0.124335	0.05545			97.8	0.282599	0.17744	0.105546	0.05878	0.037916			97.8	0.310287	0.128544	0.056152	0.024229	0.010355			97.8	1.41212	1.04779	0.609644	0.258293	0.112023
								98	0.90007	0.522849	0.277933	0.124579	0.055562			98	0.282603	0.177483	0.105605	0.058823	0.037946			98	0.310767	0.128782	0.056262	0.024278	0.010376			98	1.41234	1.04881	0.610633	0.258782	0.112247
								98.2	0.900549	0.523562	0.278431	0.124822	0.055673			98.2	0.282607	0.177525	0.105664	0.058866	0.037976			98.2	0.311246	0.12902	0.056372	0.024326	0.010397			98.2	1.41255	1.04983	0.611621	0.259272	0.112471
								98.4	0.901026	0.524274	0.278929	0.125066	0.055785			98.4	0.28261	0.177567	0.105723	0.058908	0.038006			98.4	0.311724	0.129257	0.056482	0.024375	0.010417			98.4	1.41275	1.05084	0.612608	0.259762	0.112694
								98.6	0.901501	0.524985	0.279427	0.125309	0.055897			98.6	0.282614	0.177609	0.105781	0.058951	0.038036			98.6	0.312201	0.129495	0.056592	0.024423	0.010438			98.6	1.41296	1.05185	0.613594	0.260251	0.112918
								98.8	0.901974	0.525695	0.279924	0.125552	0.056009			98.8	0.282617	0.17765	0.10584	0.058993	0.038065			98.8	0.312679	0.129732	0.056702	0.024471	0.010459			98.8	1.41317	1.05286	0.61458	0.26074	0.113141
								99	0.902445	0.526404	0.280421	0.125796	0.05612			99	0.282621	0.177692	0.105898	0.059035	0.038095			99	0.313155	0.12997	0.056812	0.02452	0.01048			99	1.41337	1.05386	0.615564	0.261229	0.113365
								99.2	0.902913	0.527111	0.280918	0.126039	0.056232			99.2	0.282624	0.177732	0.105955	0.059077	0.038125			99.2	0.313631	0.130207	0.056922	0.024568	0.010501			99.2	1.41357	1.05486	0.616548	0.261718	0.113588
								99.4	0.90338	0.527818	0.281415	0.126282	0.056344			99.4	0.282627	0.177773	0.106013	0.059119	0.038154			99.4	0.314107	0.130444	0.057032	0.024617	0.010522			99.4	1.41377	1.05586	0.617531	0.262207	0.113812
								99.6	0.903844	0.528523	0.281911	0.126525	0.056455			99.6	0.282631	0.177813	0.10607	0.059161	0.038183			99.6	0.314582	0.130681	0.057142	0.024665	0.010542			99.6	1.41397	1.05686	0.618512	0.262696	0.114035
								99.8	0.904306	0.529227	0.282407	0.126768	0.056567			99.8	0.282634	0.177854	0.106127	0.059202	0.038213			99.8	0.315057	0.130918	0.057252	0.024713	0.010563			99.8	1.41417	1.05785	0.619493	0.263184	0.114258
								100	0.904766	0.529931	0.282903	0.127011	0.056679			100	0.282637	0.177893	0.106183	0.059243	0.038242			100	0.315531	0.131155	0.057362	0.024762	0.010584			100	1.41436	1.05885	0.620473	0.263673	0.114482
								100.2	0.905224	0.530633	0.283399	0.127254	0.05679			100.2	0.28264	0.177933	0.10624	0.059285	0.038271			100.2	0.316004	0.131392	0.057472	0.02481	0.010605			100.2	1.41456	1.05984	0.621452	0.264161	0.114705
								100.4	0.905679	0.531334	0.283894	0.127497	0.056902			100.4	0.282643	0.177972	0.106296	0.059326	0.0383			100.4	0.316477	0.131628	0.057582	0.024858	0.010626			100.4	1.41475	1.06082	0.622431	0.264649	0.114928
								100.6	0.906133	0.532034	0.284389	0.12774	0.057014			100.6	0.282647	0.178011	0.106352	0.059367	0.038329			100.6	0.31695	0.131865	0.057692	0.024907	0.010646			100.6	1.41494	1.0618	0.623408	0.265137	0.115152
								100.8	0.906584	0.532733	0.284884	0.127983	0.057125			100.8	0.28265	0.17805	0.106408	0.059407	0.038358			100.8	0.317422	0.132102	0.057801	0.024955	0.010667			100.8	1.41513	1.06279	0.624385	0.265625	0.115375
								101	0.907033	0.53343	0.285379	0.128226	0.057237			101	0.282652	0.178088	0.106463	0.059448	0.038386			101	0.317893	0.132338	0.057911	0.025004	0.010688			101	1.41532	1.06376	0.62536	0.266113	0.115598
								101.2	0.907481	0.534127	0.285873	0.128469	0.057349			101.2	0.282655	0.178126	0.106518	0.059489	0.038415			101.2	0.318364	0.132574	0.058021	0.025052	0.010709			101.2	1.4155	1.06474	0.626335	0.2666	0.115822
								101.4	0.907926	0.534823	0.286367	0.128712	0.05746			101.4	0.282658	0.178164	0.106573	0.059529	0.038443			101.4	0.318835	0.132811	0.058131	0.0251	0.01073			101.4	1.41569	1.06571	0.627309	0.267087	0.116045
								101.6	0.908369	0.535517	0.286861	0.128954	0.057572			101.6	0.282661	0.178202	0.106628	0.059569	0.038472			101.6	0.319305	0.133047	0.058241	0.025149	0.01075			101.6	1.41587	1.06668	0.628282	0.267575	0.116268
								101.8	0.90881	0.536211	0.287354	0.129197	0.057684			101.8	0.282664	0.178239	0.106682	0.059609	0.0385			101.8	0.319774	0.133283	0.05835	0.025197	0.010771			101.8	1.41605	1.06765	0.629254	0.268062	0.116491
								102	0.909249	0.536903	0.287848	0.12944	0.057795			102	0.282667	0.178277	0.106736	0.059649	0.038528			102	0.320243	0.133519	0.05846	0.025245	0.010792			102	1.41623	1.06861	0.630225	0.268548	0.116714
								102.2	0.909686	0.537595	0.288341	0.129682	0.057907			102.2	0.282669	0.178313	0.10679	0.059689	0.038556			102.2	0.320711	0.133754	0.05857	0.025294	0.010813			102.2	1.41641	1.06957	0.631195	0.269035	0.116937
								102.4	0.910121	0.538285	0.288833	0.129925	0.058018			102.4	0.282672	0.17835	0.106844	0.059728	0.038584			102.4	0.321179	0.13399	0.058679	0.025342	0.010834			102.4	1.41659	1.07053	0.632164	0.269522	0.117161
								102.6	0.910554	0.538974	0.289326	0.130168	0.05813			102.6	0.282675	0.178386	0.106897	0.059768	0.038612			102.6	0.321646	0.134226	0.058789	0.02539	0.010854			102.6	1.41676	1.07149	0.633133	0.270008	0.117384
								102.8	0.910985	0.539662	0.289818	0.13041	0.058242			102.8	0.282677	0.178423	0.106951	0.059807	0.03864			102.8	0.322113	0.134461	0.058899	0.025439	0.010875			102.8	1.41694	1.07245	0.6341	0.270495	0.117607
								103	0.911414	0.54035	0.29031	0.130652	0.058353			103	0.28268	0.178458	0.107004	0.059846	0.038668			103	0.32258	0.134697	0.059008	0.025487	0.010896			103	1.41711	1.0734	0.635067	0.270981	0.11783
								103.2	0.911841	0.541036	0.290802	0.130895	0.058465			103.2	0.282683	0.178494	0.107056	0.059885	0.038695			103.2	0.323045	0.134932	0.059118	0.025535	0.010917			103.2	1.41728	1.07435	0.636033	0.271467	0.118053
								103.4	0.912267	0.541721	0.291294	0.131137	0.058576			103.4	0.282685	0.178529	0.107109	0.059924	0.038723			103.4	0.323511	0.135167	0.059227	0.025583	0.010938			103.4	1.41745	1.07529	0.636998	0.271953	0.118276
								103.6	0.91269	0.542405	0.291785	0.13138	0.058688			103.6	0.282687	0.178565	0.107161	0.059963	0.03875			103.6	0.323976	0.135403	0.059337	0.025632	0.010958			103.6	1.41762	1.07624	0.637962	0.272438	0.118499
								103.8	0.913111	0.543087	0.292276	0.131622	0.058799			103.8	0.28269	0.178599	0.107213	0.060001	0.038778			103.8	0.32444	0.135638	0.059447	0.02568	0.010979			103.8	1.41779	1.07718	0.638925	0.272924	0.118722
								104	0.91353	0.543769	0.292767	0.131864	0.058911			104	0.282692	0.178634	0.107265	0.06004	0.038805			104	0.324904	0.135873	0.059556	0.025728	0.011			104	1.41795	1.07812	0.639888	0.273409	0.118945
								104.2	0.913947	0.54445	0.293257	0.132106	0.059023			104.2	0.282695	0.178668	0.107316	0.060078	0.038832			104.2	0.325367	0.136108	0.059666	0.025777	0.011021			104.2	1.41812	1.07905	0.640849	0.273895	0.119168
								104.4	0.914363	0.54513	0.293747	0.132348	0.059134			104.4	0.282697	0.178703	0.107368	0.060116	0.038859			104.4	0.32583	0.136342	0.059775	0.025825	0.011042			104.4	1.41828	1.07999	0.64181	0.27438	0.119391
								104.6	0.914776	0.545808	0.294237	0.13259	0.059246			104.6	0.282699	0.178737	0.107419	0.060154	0.038886			104.6	0.326292	0.136577	0.059885	0.025873	0.011062			104.6	1.41844	1.08092	0.642769	0.274865	0.119613
								104.8	0.915187	0.546486	0.294727	0.132833	0.059357			104.8	0.282702	0.17877	0.10747	0.060192	0.038913			104.8	0.326754	0.136812	0.059994	0.025921	0.011083			104.8	1.4186	1.08184	0.643728	0.27535	0.119836
								105	0.915597	0.547163	0.295217	0.133075	0.059469			105	0.282704	0.178804	0.10752	0.06023	0.03894			105	0.327215	0.137046	0.060103	0.02597	0.011104			105	1.41876	1.08277	0.644686	0.275834	0.120059
								105.2	0.916005	0.547838	0.295706	0.133316	0.05958			105.2	0.282706	0.178837	0.107571	0.060267	0.038966			105.2	0.327676	0.137281	0.060213	0.026018	0.011125			105.2	1.41892	1.0837	0.645643	0.276319	0.120282
								105.4	0.916411	0.548513	0.296195	0.133558	0.059692			105.4	0.282708	0.17887	0.107621	0.060305	0.038993			105.4	0.328136	0.137515	0.060322	0.026066	0.011145			105.4	1.41908	1.08462	0.646599	0.276803	0.120505
								105.6	0.916815	0.549186	0.296684	0.1338	0.059803			105.6	0.28271	0.178903	0.107671	0.060342	0.03902			105.6	0.328596	0.137749	0.060432	0.026114	0.011166			105.6	1.41923	1.08553	0.647555	0.277287	0.120727
								105.8	0.917217	0.549859	0.297172	0.134042	0.059915			105.8	0.282712	0.178935	0.107721	0.060379	0.039046			105.8	0.329055	0.137983	0.060541	0.026163	0.011187			105.8	1.41939	1.08645	0.648509	0.277771	0.12095
								106	0.917617	0.55053	0.29766	0.134284	0.060026			106	0.282714	0.178968	0.10777	0.060416	0.039072			106	0.329513	0.138217	0.06065	0.026211	0.011208			106	1.41954	1.08736	0.649463	0.278255	0.121173
								106.2	0.918015	0.5512	0.298148	0.134526	0.060138			106.2	0.282717	0.179	0.10782	0.060453	0.039099			106.2	0.329972	0.138451	0.06076	0.026259	0.011228			106.2	1.41969	1.08827	0.650415	0.278739	0.121396
								106.4	0.918412	0.55187	0.298636	0.134767	0.060249			106.4	0.282719	0.179032	0.107869	0.06049	0.039125			106.4	0.330429	0.138685	0.060869	0.026307	0.011249			106.4	1.41984	1.08918	0.651367	0.279223	0.121618
								106.6	0.918806	0.552538	0.299124	0.135009	0.060361			106.6	0.282721	0.179063	0.107918	0.060527	0.039151			106.6	0.330887	0.138919	0.060978	0.026356	0.01127			106.6	1.41999	1.09009	0.652318	0.279706	0.121841
								106.8	0.919199	0.553205	0.299611	0.135251	0.060472			106.8	0.282722	0.179095	0.107966	0.060563	0.039177			106.8	0.331343	0.139153	0.061088	0.026404	0.011291			106.8	1.42014	1.09099	0.653268	0.28019	0.122064
								107	0.91959	0.553871	0.300098	0.135492	0.060583			107	0.282724	0.179126	0.108015	0.0606	0.039203			107	0.3318	0.139386	0.061197	0.026452	0.011312			107	1.42028	1.09189	0.654218	0.280673	0.122286
								107.2	0.91998	0.554536	0.300584	0.135734	0.060695			107.2	0.282726	0.179157	0.108063	0.060636	0.039229			107.2	0.332255	0.13962	0.061306	0.0265	0.011332			107.2	1.42043	1.09279	0.655166	0.281156	0.122509
								107.4	0.920367	0.555201	0.301071	0.135975	0.060806			107.4	0.282728	0.179188	0.108111	0.060672	0.039254			107.4	0.33271	0.139853	0.061415	0.026548	0.011353			107.4	1.42057	1.09369	0.656114	0.281639	0.122731
								107.6	0.920753	0.555864	0.301557	0.136217	0.060918			107.6	0.28273	0.179218	0.108159	0.060708	0.03928			107.6	0.333165	0.140086	0.061524	0.026597	0.011374			107.6	1.42072	1.09458	0.65706	0.282122	0.122954
								107.8	0.921137	0.556526	0.302043	0.136458	0.061029			107.8	0.282732	0.179249	0.108206	0.060744	0.039305			107.8	0.333619	0.140319	0.061634	0.026645	0.011395			107.8	1.42086	1.09547	0.658006	0.282604	0.123176
								108	0.921519	0.557187	0.302529	0.1367	0.061141			108	0.282734	0.179279	0.108253	0.06078	0.039331			108	0.334073	0.140553	0.061743	0.026693	0.011415			108	1.421	1.09636	0.658951	0.283087	0.123399
								108.2	0.921899	0.557847	0.303014	0.136941	0.061252			108.2	0.282735	0.179309	0.108301	0.060815	0.039356			108.2	0.334526	0.140786	0.061852	0.026741	0.011436			108.2	1.42114	1.09725	0.659895	0.283569	0.123621
								108.4	0.922278	0.558506	0.303499	0.137182	0.061363			108.4	0.282737	0.179338	0.108348	0.060851	0.039382			108.4	0.334979	0.141018	0.061961	0.026789	0.011457			108.4	1.42128	1.09813	0.660838	0.284051	0.123844
								108.6	0.922655	0.559164	0.303984	0.137424	0.061475			108.6	0.282739	0.179368	0.108394	0.060886	0.039407			108.6	0.335431	0.141251	0.06207	0.026838	0.011478			108.6	1.42141	1.09901	0.661781	0.284533	0.124066
								108.8	0.92303	0.559821	0.304469	0.137665	0.061586			108.8	0.282741	0.179397	0.108441	0.060921	0.039432			108.8	0.335883	0.141484	0.062179	0.026886	0.011498			108.8	1.42155	1.09989	0.662722	0.285015	0.124289
								109	0.923403	0.560477	0.304953	0.137906	0.061698			109	0.282742	0.179426	0.108487	0.060956	0.039457			109	0.336334	0.141717	0.062288	0.026934	0.011519			109	1.42169	1.10077	0.663663	0.285497	0.124511
								109.2	0.923775	0.561132	0.305438	0.138147	0.061809			109.2	0.282744	0.179455	0.108533	0.060991	0.039482			109.2	0.336785	0.141949	0.062397	0.026982	0.01154			109.2	1.42182	1.10164	0.664603	0.285979	0.124733
								109.4	0.924145	0.561786	0.305922	0.138388	0.06192			109.4	0.282746	0.179484	0.108579	0.061026	0.039507			109.4	0.337235	0.142182	0.062506	0.02703	0.011561			109.4	1.42195	1.10251	0.665542	0.28646	0.124956
								109.6	0.924513	0.562439	0.306405	0.138629	0.062032			109.6	0.282747	0.179513	0.108625	0.061061	0.039531			109.6	0.337685	0.142414	0.062615	0.027078	0.011581			109.6	1.42208	1.10338	0.66648	0.286941	0.125178
								109.8	0.924879	0.563091	0.306889	0.13887	0.062143			109.8	0.282749	0.179541	0.10867	0.061095	0.039556			109.8	0.338134	0.142646	0.062724	0.027127	0.011602			109.8	1.42222	1.10425	0.667417	0.287423	0.1254
								110	0.925244	0.563742	0.307372	0.139111	0.062254			110	0.28275	0.179569	0.108715	0.06113	0.039581			110	0.338583	0.142878	0.062833	0.027175	0.011623			110	1.42234	1.10512	0.668353	0.287904	0.125623
								110.2	0.925607	0.564392	0.307855	0.139352	0.062366			110.2	0.282752	0.179597	0.108761	0.061164	0.039605			110.2	0.339031	0.14311	0.062942	0.027223	0.011644			110.2	1.42247	1.10598	0.669289	0.288384	0.125845
								110.4	0.925969	0.565041	0.308338	0.139593	0.062477			110.4	0.282753	0.179625	0.108805	0.061198	0.03963			110.4	0.339479	0.143342	0.063051	0.027271	0.011664			110.4	1.4226	1.10684	0.670224	0.288865	0.126067
								110.6	0.926328	0.565689	0.30882	0.139834	0.062588			110.6	0.282755	0.179652	0.10885	0.061232	0.039654			110.6	0.339926	0.143574	0.06316	0.027319	0.011685			110.6	1.42273	1.1077	0.671157	0.289346	0.126289
								110.8	0.926687	0.566336	0.309302	0.140075	0.0627			110.8	0.282756	0.17968	0.108895	0.061266	0.039678			110.8	0.340373	0.143806	0.063269	0.027367	0.011706			110.8	1.42285	1.10855	0.67209	0.289826	0.126512
								111	0.927043	0.566982	0.309784	0.140315	0.062811			111	0.282758	0.179707	0.108939	0.0613	0.039703			111	0.340819	0.144038	0.063378	0.027415	0.011727			111	1.42298	1.1094	0.673022	0.290306	0.126734
								111.2	0.927398	0.567626	0.310266	0.140556	0.062922			111.2	0.282759	0.179734	0.108983	0.061334	0.039727			111.2	0.341265	0.144269	0.063487	0.027463	0.011747			111.2	1.4231	1.11025	0.673954	0.290787	0.126956
								111.4	0.927751	0.56827	0.310747	0.140797	0.063034			111.4	0.282761	0.179761	0.109027	0.061367	0.039751			111.4	0.341711	0.144501	0.063596	0.027512	0.011768			111.4	1.42322	1.1111	0.674884	0.291267	0.127178
								111.6	0.928103	0.568913	0.311229	0.141037	0.063145			111.6	0.282762	0.179787	0.10907	0.061401	0.039775			111.6	0.342155	0.144732	0.063704	0.02756	0.011789			111.6	1.42334	1.11195	0.675814	0.291746	0.1274
								111.8	0.928453	0.569555	0.31171	0.141278	0.063256			111.8	0.282763	0.179814	0.109114	0.061434	0.039799			111.8	0.3426	0.144964	0.063813	0.027608	0.011809			111.8	1.42346	1.11279	0.676742	0.292226	0.127622
								112	0.928801	0.570196	0.31219	0.141518	0.063368			112	0.282765	0.17984	0.109157	0.061467	0.039822			112	0.343044	0.145195	0.063922	0.027656	0.01183			112	1.42358	1.11363	0.67767	0.292706	0.127844
								112.2	0.929148	0.570836	0.312671	0.141759	0.063479			112.2	0.282766	0.179866	0.1092	0.0615	0.039846			112.2	0.343487	0.145426	0.064031	0.027704	0.011851			112.2	1.4237	1.11447	0.678597	0.293185	0.128066
								112.4	0.929493	0.571475	0.313151	0.141999	0.06359			112.4	0.282767	0.179892	0.109243	0.061533	0.03987			112.4	0.34393	0.145657	0.06414	0.027752	0.011872			112.4	1.42382	1.11531	0.679523	0.293664	0.128288
								112.6	0.929836	0.572113	0.313631	0.14224	0.063701			112.6	0.282769	0.179918	0.109286	0.061566	0.039893			112.6	0.344372	0.145888	0.064248	0.0278	0.011892			112.6	1.42394	1.11614	0.680449	0.294143	0.12851
								112.8	0.930178	0.57275	0.314111	0.14248	0.063813			112.8	0.28277	0.179943	0.109328	0.061599	0.039917			112.8	0.344814	0.146119	0.064357	0.027848	0.011913			112.8	1.42405	1.11698	0.681373	0.294622	0.128732
								113	0.930518	0.573386	0.31459	0.142721	0.063924			113	0.282771	0.179968	0.109371	0.061631	0.03994			113	0.345256	0.14635	0.064466	0.027896	0.011934			113	1.42417	1.11781	0.682297	0.295101	0.128954
								113.2	0.930857	0.574021	0.315069	0.142961	0.064035			113.2	0.282773	0.179994	0.109413	0.061664	0.039963			113.2	0.345697	0.14658	0.064574	0.027944	0.011955			113.2	1.42428	1.11864	0.68322	0.29558	0.129176
								113.4	0.931194	0.574655	0.315548	0.143201	0.064146			113.4	0.282774	0.180019	0.109455	0.061696	0.039987			113.4	0.346137	0.146811	0.064683	0.027993	0.011975			113.4	1.42439	1.11946	0.684142	0.296059	0.129398
								113.6	0.93153	0.575288	0.316027	0.143441	0.064258			113.6	0.282775	0.180043	0.109497	0.061728	0.04001			113.6	0.346577	0.147041	0.064792	0.028041	0.011996			113.6	1.4245	1.12028	0.685063	0.296537	0.12962
								113.8	0.931864	0.575921	0.316505	0.143681	0.064369			113.8	0.282776	0.180068	0.109538	0.06176	0.040033			113.8	0.347017	0.147272	0.0649	0.028089	0.012017			113.8	1.42461	1.12111	0.685983	0.297015	0.129842
								114	0.932197	0.576552	0.316984	0.143922	0.06448			114	0.282777	0.180093	0.10958	0.061792	0.040056			114	0.347456	0.147502	0.065009	0.028137	0.012037			114	1.42473	1.12192	0.686903	0.297493	0.130064
								114.2	0.932528	0.577182	0.317462	0.144162	0.064591			114.2	0.282778	0.180117	0.109621	0.061824	0.040079			114.2	0.347894	0.147732	0.065117	0.028185	0.012058			114.2	1.42483	1.12274	0.687821	0.297971	0.130286
								114.4	0.932857	0.577811	0.317939	0.144402	0.064703			114.4	0.28278	0.180141	0.109662	0.061856	0.040102			114.4	0.348332	0.147963	0.065226	0.028233	0.012079			114.4	1.42494	1.12355	0.688739	0.298449	0.130507
								114.6	0.933185	0.578439	0.318417	0.144642	0.064814			114.6	0.282781	0.180165	0.109703	0.061888	0.040124			114.6	0.34877	0.148193	0.065334	0.028281	0.0121			114.6	1.42505	1.12437	0.689656	0.298927	0.130729
								114.8	0.933511	0.579067	0.318894	0.144882	0.064925			114.8	0.282782	0.180189	0.109743	0.061919	0.040147			114.8	0.349207	0.148423	0.065443	0.028329	0.01212			114.8	1.42516	1.12518	0.690572	0.299404	0.130951
								115	0.933836	0.579693	0.319371	0.145122	0.065036			115	0.282783	0.180213	0.109784	0.061951	0.04017			115	0.349644	0.148652	0.065552	0.028377	0.012141			115	1.42526	1.12598	0.691487	0.299882	0.131173
								115.2	0.93416	0.580318	0.319848	0.145361	0.065147			115.2	0.282784	0.180236	0.109824	0.061982	0.040192			115.2	0.35008	0.148882	0.06566	0.028425	0.012162			115.2	1.42537	1.12679	0.692402	0.300359	0.131394
								115.4	0.934482	0.580942	0.320324	0.145601	0.065258			115.4	0.282785	0.180259	0.109864	0.062013	0.040215			115.4	0.350516	0.149112	0.065768	0.028473	0.012182			115.4	1.42547	1.12759	0.693315	0.300836	0.131616
								115.6	0.934802	0.581566	0.3208	0.145841	0.06537			115.6	0.282786	0.180282	0.109904	0.062044	0.040237			115.6	0.350951	0.149341	0.065877	0.028521	0.012203			115.6	1.42557	1.12839	0.694228	0.301313	0.131838
								115.8	0.935121	0.582188	0.321276	0.146081	0.065481			115.8	0.282787	0.180306	0.109944	0.062075	0.040259			115.8	0.351385	0.149571	0.065985	0.028569	0.012224			115.8	1.42568	1.12919	0.69514	0.30179	0.132059
								116	0.935439	0.58281	0.321752	0.14632	0.065592			116	0.282788	0.180328	0.109983	0.062106	0.040282			116	0.35182	0.1498	0.066094	0.028617	0.012244			116	1.42578	1.12999	0.696051	0.302266	0.132281
								116.2	0.935755	0.58343	0.322228	0.14656	0.065703			116.2	0.282789	0.180351	0.110023	0.062137	0.040304			116.2	0.352253	0.150029	0.066202	0.028665	0.012265			116.2	1.42588	1.13078	0.696962	0.302743	0.132503
								116.4	0.936069	0.58405	0.322703	0.1468	0.065814			116.4	0.28279	0.180374	0.110062	0.062167	0.040326			116.4	0.352687	0.150259	0.066311	0.028713	0.012286			116.4	1.42598	1.13158	0.697871	0.303219	0.132724
								116.6	0.936382	0.584668	0.323178	0.147039	0.065925			116.6	0.282791	0.180396	0.110101	0.062198	0.040348			116.6	0.35312	0.150488	0.066419	0.028761	0.012307			116.6	1.42608	1.13237	0.69878	0.303695	0.132946
								116.8	0.936694	0.585286	0.323653	0.147279	0.066036			116.8	0.282792	0.180418	0.11014	0.062228	0.04037			116.8	0.353552	0.150717	0.066527	0.028809	0.012327			116.8	1.42617	1.13315	0.699687	0.304171	0.133167
								117	0.937004	0.585903	0.324127	0.147518	0.066148			117	0.282793	0.18044	0.110179	0.062259	0.040392			117	0.353984	0.150946	0.066636	0.028857	0.012348			117	1.42627	1.13394	0.700594	0.304647	0.133389
								117.2	0.937313	0.586518	0.324602	0.147758	0.066259			117.2	0.282794	0.180462	0.110217	0.062289	0.040413			117.2	0.354415	0.151175	0.066744	0.028905	0.012369			117.2	1.42637	1.13472	0.701501	0.305123	0.13361
								117.4	0.93762	0.587133	0.325076	0.147997	0.06637			117.4	0.282795	0.180484	0.110255	0.062319	0.040435			117.4	0.354846	0.151403	0.066852	0.028953	0.012389			117.4	1.42646	1.1355	0.702406	0.305599	0.133832
								117.6	0.937926	0.587747	0.325549	0.148236	0.066481			117.6	0.282796	0.180506	0.110294	0.062349	0.040457			117.6	0.355277	0.151632	0.06696	0.029001	0.01241			117.6	1.42656	1.13628	0.70331	0.306074	0.134053
								117.8	0.938231	0.58836	0.326023	0.148476	0.066592			117.8	0.282797	0.180527	0.110332	0.062379	0.040478			117.8	0.355707	0.151861	0.067069	0.029049	0.012431			117.8	1.42665	1.13706	0.704214	0.30655	0.134275
								118	0.938534	0.588972	0.326496	0.148715	0.066703			118	0.282798	0.180548	0.110369	0.062408	0.0405			118	0.356136	0.152089	0.067177	0.029097	0.012451			118	1.42674	1.13784	0.705117	0.307025	0.134496
								118.2	0.938836	0.589583	0.326969	0.148954	0.066814			118.2	0.282798	0.180569	0.110407	0.062438	0.040521			118.2	0.356565	0.152317	0.067285	0.029145	0.012472			118.2	1.42684	1.13861	0.706019	0.3075	0.134717
								118.4	0.939136	0.590193	0.327442	0.149193	0.066925			118.4	0.282799	0.18059	0.110445	0.062467	0.040543			118.4	0.356994	0.152546	0.067393	0.029193	0.012493			118.4	1.42693	1.13938	0.70692	0.307975	0.134939
								118.6	0.939435	0.590802	0.327915	0.149433	0.067036			118.6	0.2828	0.180611	0.110482	0.062497	0.040564			118.6	0.357422	0.152774	0.067501	0.029241	0.012513			118.6	1.42702	1.14015	0.707821	0.30845	0.13516
								118.8	0.939732	0.59141	0.328387	0.149672	0.067147			118.8	0.282801	0.180632	0.110519	0.062526	0.040585			118.8	0.357849	0.153002	0.06761	0.029289	0.012534			118.8	1.42711	1.14092	0.70872	0.308924	0.135382
								119	0.940029	0.592017	0.328859	0.149911	0.067258			119	0.282802	0.180653	0.110556	0.062555	0.040606			119	0.358277	0.15323	0.067718	0.029337	0.012555			119	1.4272	1.14168	0.709619	0.309399	0.135603
								119.2	0.940323	0.592624	0.329331	0.15015	0.067369			119.2	0.282803	0.180673	0.110593	0.062584	0.040627			119.2	0.358703	0.153458	0.067826	0.029385	0.012575			119.2	1.42729	1.14244	0.710517	0.309873	0.135824
								119.4	0.940617	0.593229	0.329802	0.150389	0.06748			119.4	0.282803	0.180693	0.11063	0.062613	0.040648			119.4	0.359129	0.153686	0.067934	0.029433	0.012596			119.4	1.42738	1.1432	0.711414	0.310347	0.136045
								119.6	0.940909	0.593833	0.330274	0.150628	0.067592			119.6	0.282804	0.180714	0.110666	0.062642	0.040669			119.6	0.359555	0.153913	0.068042	0.02948	0.012617			119.6	1.42746	1.14396	0.71231	0.310821	0.136267
								119.8	0.9412	0.594437	0.330745	0.150867	0.067703			119.8	0.282805	0.180734	0.110702	0.062671	0.04069			119.8	0.35998	0.154141	0.06815	0.029528	0.012637			119.8	1.42755	1.14472	0.713206	0.311295	0.136488
								120	0.941489	0.595039	0.331216	0.151106	0.067814			120	0.282806	0.180753	0.110739	0.0627	0.040711			120	0.360405	0.154369	0.068258	0.029576	0.012658			120	1.42764	1.14547	0.7141	0.311769	0.136709
								120.2	0.941777	0.595641	0.331686	0.151344	0.067925			120.2	0.282806	0.180773	0.110775	0.062728	0.040731			120.2	0.36083	0.154596	0.068366	0.029624	0.012679			120.2	1.42772	1.14623	0.714994	0.312243	0.13693
								120.4	0.942064	0.596242	0.332157	0.151583	0.068036			120.4	0.282807	0.180793	0.11081	0.062757	0.040752			120.4	0.361254	0.154823	0.068474	0.029672	0.012699			120.4	1.42781	1.14698	0.715887	0.312716	0.137151
								120.6	0.942349	0.596842	0.332627	0.151822	0.068147			120.6	0.282808	0.180812	0.110846	0.062785	0.040773			120.6	0.361677	0.155051	0.068582	0.02972	0.01272			120.6	1.42789	1.14772	0.716779	0.313189	0.137372
								120.8	0.942633	0.59744	0.333097	0.152061	0.068258			120.8	0.282809	0.180832	0.110882	0.062813	0.040793			120.8	0.3621	0.155278	0.06869	0.029768	0.012741			120.8	1.42797	1.14847	0.717671	0.313663	0.137594
								121	0.942916	0.598038	0.333566	0.152299	0.068369			121	0.282809	0.180851	0.110917	0.062841	0.040814			121	0.362522	0.155505	0.068798	0.029816	0.012761			121	1.42806	1.14921	0.718561	0.314136	0.137815
								121.2	0.943198	0.598635	0.334036	0.152538	0.06848			121.2	0.28281	0.18087	0.110952	0.062869	0.040834			121.2	0.362944	0.155732	0.068906	0.029864	0.012782			121.2	1.42814	1.14996	0.719451	0.314609	0.138036
								121.4	0.943478	0.599231	0.334505	0.152776	0.068591			121.4	0.282811	0.180889	0.110987	0.062897	0.040854			121.4	0.363366	0.155959	0.069014	0.029912	0.012803			121.4	1.42822	1.1507	0.72034	0.315081	0.138257
								121.6	0.943757	0.599827	0.334974	0.153015	0.068701			121.6	0.282811	0.180908	0.111022	0.062925	0.040874			121.6	0.363787	0.156186	0.069122	0.02996	0.012823			121.6	1.4283	1.15143	0.721228	0.315554	0.138478
								121.8	0.944034	0.600421	0.335442	0.153253	0.068812			121.8	0.282812	0.180926	0.111057	0.062953	0.040895			121.8	0.364208	0.156412	0.06923	0.030007	0.012844			121.8	1.42838	1.15217	0.722116	0.316026	0.138699
								122	0.944311	0.601014	0.335911	0.153492	0.068923			122	0.282813	0.180945	0.111092	0.062981	0.040915			122	0.364628	0.156639	0.069338	0.030055	0.012865			122	1.42846	1.1529	0.723002	0.316499	0.13892
								122.2	0.944586	0.601606	0.336379	0.15373	0.069034			122.2	0.282813	0.180963	0.111126	0.063008	0.040935			122.2	0.365048	0.156866	0.069445	0.030103	0.012885			122.2	1.42854	1.15363	0.723888	0.316971	0.139141
								122.4	0.944859	0.602198	0.336847	0.153969	0.069145			122.4	0.282814	0.180982	0.11116	0.063035	0.040955			122.4	0.365467	0.157092	0.069553	0.030151	0.012906			122.4	1.42862	1.15437	0.724773	0.317443	0.139362
								122.6	0.945132	0.602789	0.337315	0.154207	0.069256			122.6	0.282815	0.181	0.111194	0.063063	0.040974			122.6	0.365886	0.157318	0.069661	0.030199	0.012927			122.6	1.42869	1.15509	0.725657	0.317915	0.139582
								122.8	0.945403	0.603378	0.337782	0.154445	0.069367			122.8	0.282815	0.181018	0.111228	0.06309	0.040994			122.8	0.366304	0.157545	0.069769	0.030247	0.012947			122.8	1.42877	1.15582	0.72654	0.318387	0.139803
								123	0.945673	0.603967	0.338249	0.154683	0.069478			123	0.282816	0.181036	0.111262	0.063117	0.041014			123	0.366722	0.157771	0.069877	0.030295	0.012968			123	1.42885	1.15654	0.727423	0.318858	0.140024
								123.2	0.945942	0.604555	0.338716	0.154922	0.069589			123.2	0.282817	0.181054	0.111296	0.063144	0.041034			123.2	0.36714	0.157997	0.069984	0.030343	0.012989			123.2	1.42892	1.15726	0.728304	0.31933	0.140245
								123.4	0.946209	0.605142	0.339183	0.15516	0.0697			123.4	0.282817	0.181071	0.111329	0.063171	0.041053			123.4	0.367556	0.158223	0.070092	0.03039	0.013009			123.4	1.429	1.15799	0.729185	0.319801	0.140466
								123.6	0.946475	0.605728	0.339649	0.155398	0.069811			123.6	0.282818	0.181089	0.111363	0.063198	0.041073			123.6	0.367973	0.158449	0.0702	0.030438	0.01303			123.6	1.42907	1.1587	0.730065	0.320272	0.140687
								123.8	0.946741	0.606313	0.340116	0.155636	0.069922			123.8	0.282818	0.181106	0.111396	0.063225	0.041092			123.8	0.368389	0.158675	0.070307	0.030486	0.013051			123.8	1.42914	1.15942	0.730945	0.320743	0.140907
								124	0.947004	0.606897	0.340582	0.155874	0.070033			124	0.282819	0.181124	0.111429	0.063251	0.041112			124	0.368805	0.1589	0.070415	0.030534	0.013071			124	1.42922	1.16013	0.731823	0.321214	0.141128
								124.2	0.947267	0.60748	0.341047	0.156112	0.070143			124.2	0.282819	0.181141	0.111462	0.063278	0.041131			124.2	0.36922	0.159126	0.070523	0.030582	0.013092			124.2	1.42929	1.16084	0.732701	0.321685	0.141349
								124.4	0.947528	0.608063	0.341513	0.15635	0.070254			124.4	0.28282	0.181158	0.111495	0.063304	0.04115			124.4	0.369635	0.159352	0.07063	0.03063	0.013113			124.4	1.42936	1.16156	0.733578	0.322155	0.14157
								124.6	0.947788	0.608644	0.341978	0.156588	0.070365			124.6	0.282821	0.181175	0.111527	0.063331	0.04117			124.6	0.370049	0.159577	0.070738	0.030677	0.013133			124.6	1.42943	1.16226	0.734454	0.322626	0.14179
								124.8	0.948047	0.609225	0.342443	0.156826	0.070476			124.8	0.282821	0.181192	0.11156	0.063357	0.041189			124.8	0.370463	0.159802	0.070846	0.030725	0.013154			124.8	1.4295	1.16297	0.735329	0.323096	0.142011
								125	0.948305	0.609805	0.342908	0.157063	0.070587			125	0.282822	0.181208	0.111592	0.063383	0.041208			125	0.370876	0.160028	0.070953	0.030773	0.013174			125	1.42957	1.16368	0.736204	0.323566	0.142232
								125.2	0.948562	0.610383	0.343373	0.157301	0.070698			125.2	0.282822	0.181225	0.111624	0.063409	0.041227			125.2	0.371289	0.160253	0.071061	0.030821	0.013195			125.2	1.42964	1.16438	0.737077	0.324036	0.142452
								125.4	0.948817	0.610961	0.343837	0.157539	0.070809			125.4	0.282823	0.181241	0.111656	0.063435	0.041246			125.4	0.371701	0.160478	0.071168	0.030869	0.013216			125.4	1.42971	1.16508	0.73795	0.324506	0.142673
								125.6	0.949071	0.611538	0.344301	0.157777	0.070919			125.6	0.282823	0.181258	0.111688	0.063461	0.041265			125.6	0.372113	0.160703	0.071276	0.030916	0.013236			125.6	1.42978	1.16578	0.738823	0.324976	0.142893
								125.8	0.949324	0.612115	0.344765	0.158014	0.07103			125.8	0.282824	0.181274	0.11172	0.063487	0.041283			125.8	0.372525	0.160928	0.071383	0.030964	0.013257			125.8	1.42985	1.16647	0.739694	0.325446	0.143114
								126	0.949576	0.61269	0.345228	0.158252	0.071141			126	0.282824	0.18129	0.111752	0.063512	0.041302			126	0.372936	0.161153	0.071491	0.031012	0.013278			126	1.42991	1.16717	0.740564	0.325915	0.143335
								126.2	0.949827	0.613264	0.345692	0.158489	0.071252			126.2	0.282825	0.181306	0.111783	0.063538	0.041321			126.2	0.373346	0.161377	0.071598	0.03106	0.013298			126.2	1.42998	1.16786	0.741434	0.326384	0.143555
								126.4	0.950076	0.613838	0.346155	0.158727	0.071363			126.4	0.282825	0.181322	0.111814	0.063563	0.04134			126.4	0.373757	0.161602	0.071706	0.031108	0.013319			126.4	1.43005	1.16855	0.742303	0.326854	0.143776
								126.6	0.950325	0.61441	0.346618	0.158964	0.071474			126.6	0.282826	0.181338	0.111846	0.063589	0.041358			126.6	0.374166	0.161827	0.071813	0.031155	0.01334			126.6	1.43011	1.16924	0.743171	0.327323	0.143996
								126.8	0.950572	0.614982	0.34708	0.159202	0.071584			126.8	0.282826	0.181354	0.111877	0.063614	0.041377			126.8	0.374576	0.162051	0.071921	0.031203	0.01336			126.8	1.43018	1.16993	0.744039	0.327792	0.144216
								127	0.950818	0.615553	0.347543	0.159439	0.071695			127	0.282827	0.181369	0.111908	0.063639	0.041395			127	0.374984	0.162275	0.072028	0.031251	0.013381			127	1.43024	1.17061	0.744905	0.32826	0.144437
								127.2	0.951063	0.616123	0.348005	0.159677	0.071806			127.2	0.282827	0.181385	0.111938	0.063664	0.041413			127.2	0.375393	0.1625	0.072135	0.031299	0.013401			127.2	1.43031	1.1713	0.745771	0.328729	0.144657
								127.4	0.951307	0.616692	0.348467	0.159914	0.071917			127.4	0.282827	0.1814	0.111969	0.063689	0.041432			127.4	0.375801	0.162724	0.072243	0.031346	0.013422			127.4	1.43037	1.17198	0.746636	0.329197	0.144878
								127.6	0.95155	0.61726	0.348929	0.160151	0.072027			127.6	0.282828	0.181415	0.112	0.063714	0.04145			127.6	0.376208	0.162948	0.07235	0.031394	0.013443			127.6	1.43043	1.17266	0.7475	0.329666	0.145098
								127.8	0.951791	0.617827	0.34939	0.160388	0.072138			127.8	0.282828	0.181431	0.11203	0.063739	0.041468			127.8	0.376615	0.163172	0.072457	0.031442	0.013463			127.8	1.4305	1.17334	0.748363	0.330134	0.145318
								128	0.952032	0.618394	0.349851	0.160626	0.072249			128	0.282829	0.181446	0.11206	0.063764	0.041486			128	0.377022	0.163396	0.072565	0.03149	0.013484			128	1.43056	1.17401	0.749226	0.330602	0.145539
								128.2	0.952271	0.618959	0.350312	0.160863	0.07236			128.2	0.282829	0.181461	0.11209	0.063789	0.041504			128.2	0.377428	0.16362	0.072672	0.031537	0.013504			128.2	1.43062	1.17469	0.750088	0.33107	0.145759
								128.4	0.952509	0.619524	0.350773	0.1611	0.07247			128.4	0.28283	0.181475	0.11212	0.063813	0.041522			128.4	0.377834	0.163843	0.072779	0.031585	0.013525			128.4	1.43068	1.17536	0.750949	0.331538	0.145979
								128.6	0.952746	0.620088	0.351233	0.161337	0.072581			128.6	0.28283	0.18149	0.11215	0.063838	0.04154			128.6	0.378239	0.164067	0.072887	0.031633	0.013546			128.6	1.43074	1.17603	0.751809	0.332005	0.1462
								128.8	0.952982	0.620651	0.351694	0.161574	0.072692			128.8	0.28283	0.181505	0.11218	0.063862	0.041558			128.8	0.378644	0.164291	0.072994	0.031681	0.013566			128.8	1.4308	1.1767	0.752669	0.332473	0.14642
								129	0.953217	0.621213	0.352154	0.161811	0.072803			129	0.282831	0.181519	0.112209	0.063886	0.041576			129	0.379048	0.164514	0.073101	0.031728	0.013587			129	1.43086	1.17737	0.753527	0.33294	0.14664
								129.2	0.953451	0.621774	0.352613	0.162048	0.072913			129.2	0.282831	0.181534	0.112239	0.06391	0.041594			129.2	0.379452	0.164737	0.073208	0.031776	0.013608			129.2	1.43092	1.17803	0.754385	0.333407	0.14686
								129.4	0.953684	0.622335	0.353073	0.162285	0.073024			129.4	0.282832	0.181548	0.112268	0.063935	0.041612			129.4	0.379856	0.164961	0.073315	0.031824	0.013628			129.4	1.43098	1.1787	0.755243	0.333874	0.14708
								129.6	0.953916	0.622894	0.353532	0.162522	0.073135			129.6	0.282832	0.181563	0.112297	0.063959	0.041629			129.6	0.380259	0.165184	0.073423	0.031871	0.013649			129.6	1.43103	1.17936	0.756099	0.334341	0.1473
								129.8	0.954146	0.623453	0.353991	0.162758	0.073245			129.8	0.282832	0.181577	0.112326	0.063983	0.041647			129.8	0.380661	0.165407	0.07353	0.031919	0.013669			129.8	1.43109	1.18002	0.756954	0.334808	0.147521
								130	0.954376	0.62401	0.35445	0.162995	0.073356			130	0.282833	0.181591	0.112355	0.064006	0.041664			130	0.381063	0.16563	0.073637	0.031967	0.01369			130	1.43115	1.18067	0.757809	0.335275	0.147741
								130.2	0.954604	0.624567	0.354909	0.163232	0.073467			130.2	0.282833	0.181605	0.112384	0.06403	0.041682			130.2	0.381465	0.165853	0.073744	0.032014	0.013711			130.2	1.43121	1.18133	0.758663	0.335741	0.147961
								130.4	0.954832	0.625123	0.355367	0.163469	0.073578			130.4	0.282833	0.181619	0.112413	0.064054	0.041699			130.4	0.381866	0.166076	0.073851	0.032062	0.013731			130.4	1.43126	1.18198	0.759517	0.336207	0.148181
								130.6	0.955058	0.625679	0.355825	0.163705	0.073688			130.6	0.282834	0.181632	0.112441	0.064077	0.041717			130.6	0.382267	0.166299	0.073958	0.03211	0.013752			130.6	1.43132	1.18264	0.760369	0.336674	0.148401
								130.8	0.955284	0.626233	0.356283	0.163942	0.073799			130.8	0.282834	0.181646	0.112469	0.064101	0.041734			130.8	0.382668	0.166521	0.074065	0.032158	0.013772			130.8	1.43137	1.18329	0.761221	0.33714	0.148621
								131	0.955508	0.626786	0.356741	0.164179	0.07391			131	0.282835	0.18166	0.112498	0.064124	0.041751			131	0.383068	0.166744	0.074172	0.032205	0.013793			131	1.43143	1.18394	0.762072	0.337606	0.148841
								131.2	0.955731	0.627339	0.357198	0.164415	0.07402			131.2	0.282835	0.181673	0.112526	0.064148	0.041768			131.2	0.383467	0.166966	0.074279	0.032253	0.013814			131.2	1.43148	1.18458	0.762922	0.338071	0.149061
								131.4	0.955953	0.627891	0.357655	0.164652	0.074131			131.4	0.282835	0.181686	0.112554	0.064171	0.041785			131.4	0.383866	0.167189	0.074386	0.032301	0.013834			131.4	1.43154	1.18523	0.763771	0.338537	0.149281
								131.6	0.956175	0.628442	0.358112	0.164888	0.074241			131.6	0.282836	0.1817	0.112582	0.064194	0.041802			131.6	0.384265	0.167411	0.074493	0.032348	0.013855			131.6	1.43159	1.18587	0.76462	0.339002	0.149501
								131.8	0.956395	0.628992	0.358569	0.165124	0.074352			131.8	0.282836	0.181713	0.112609	0.064217	0.041819			131.8	0.384663	0.167633	0.0746	0.032396	0.013875			131.8	1.43164	1.18651	0.765468	0.339468	0.149721
								132	0.956614	0.629541	0.359025	0.165361	0.074463			132	0.282836	0.181726	0.112637	0.06424	0.041836			132	0.385061	0.167855	0.074707	0.032444	0.013896			132	1.43169	1.18715	0.766315	0.339933	0.149941
								132.2	0.956832	0.630089	0.359482	0.165597	0.074573			132.2	0.282837	0.181739	0.112665	0.064263	0.041853			132.2	0.385458	0.168077	0.074814	0.032491	0.013916			132.2	1.43175	1.18779	0.767161	0.340398	0.15016
								132.4	0.957049	0.630637	0.359938	0.165833	0.074684			132.4	0.282837	0.181752	0.112692	0.064286	0.04187			132.4	0.385855	0.168299	0.074921	0.032539	0.013937			132.4	1.4318	1.18843	0.768006	0.340863	0.15038
								132.6	0.957266	0.631183	0.360393	0.16607	0.074795			132.6	0.282837	0.181765	0.112719	0.064309	0.041887			132.6	0.386252	0.168521	0.075028	0.032586	0.013958			132.6	1.43185	1.18906	0.768851	0.341328	0.1506
								132.8	0.957481	0.631729	0.360849	0.166306	0.074905			132.8	0.282837	0.181778	0.112746	0.064331	0.041904			132.8	0.386648	0.168743	0.075135	0.032634	0.013978			132.8	1.4319	1.1897	0.769695	0.341792	0.15082
								133	0.957695	0.632274	0.361304	0.166542	0.075016			133	0.282838	0.18179	0.112773	0.064354	0.04192			133	0.387043	0.168965	0.075242	0.032682	0.013999			133	1.43195	1.19033	0.770538	0.342257	0.15104
								133.2	0.957908	0.632818	0.361759	0.166778	0.075126			133.2	0.282838	0.181803	0.1128	0.064376	0.041937			133.2	0.387438	0.169186	0.075348	0.032729	0.014019			133.2	1.432	1.19096	0.771381	0.342721	0.151259
								133.4	0.95812	0.633362	0.362214	0.167014	0.075237			133.4	0.282838	0.181815	0.112827	0.064399	0.041953			133.4	0.387833	0.169408	0.075455	0.032777	0.01404			133.4	1.43205	1.19159	0.772222	0.343186	0.151479
								133.6	0.958331	0.633904	0.362668	0.16725	0.075347			133.6	0.282839	0.181828	0.112854	0.064421	0.04197			133.6	0.388227	0.169629	0.075562	0.032825	0.014061			133.6	1.4321	1.19221	0.773063	0.34365	0.151699
								133.8	0.958542	0.634446	0.363123	0.167486	0.075458			133.8	0.282839	0.18184	0.11288	0.064443	0.041986			133.8	0.388621	0.16985	0.075669	0.032872	0.014081			133.8	1.43215	1.19284	0.773903	0.344114	0.151919
								134	0.958751	0.634986	0.363577	0.167722	0.075569			134	0.282839	0.181852	0.112907	0.064466	0.042003			134	0.389015	0.170072	0.075775	0.03292	0.014102			134	1.4322	1.19346	0.774743	0.344577	0.152138
								134.2	0.958959	0.635526	0.364031	0.167958	0.075679			134.2	0.282839	0.181864	0.112933	0.064488	0.042019			134.2	0.389408	0.170293	0.075882	0.032967	0.014122			134.2	1.43224	1.19408	0.775581	0.345041	0.152358
								134.4	0.959167	0.636066	0.364484	0.168194	0.07579			134.4	0.28284	0.181877	0.112959	0.06451	0.042035			134.4	0.3898	0.170514	0.075989	0.033015	0.014143			134.4	1.43229	1.1947	0.776419	0.345504	0.152577
								134.6	0.959373	0.636604	0.364938	0.16843	0.0759			134.6	0.28284	0.181888	0.112985	0.064532	0.042052			134.6	0.390192	0.170735	0.076096	0.033063	0.014163			134.6	1.43234	1.19532	0.777256	0.345968	0.152797
								134.8	0.959578	0.637141	0.365391	0.168665	0.076011			134.8	0.28284	0.1819	0.113011	0.064553	0.042068			134.8	0.390584	0.170956	0.076202	0.03311	0.014184			134.8	1.43239	1.19593	0.778093	0.346431	0.153017
								135	0.959783	0.637678	0.365844	0.168901	0.076121			135	0.282841	0.181912	0.113037	0.064575	0.042084			135	0.390975	0.171177	0.076309	0.033158	0.014205			135	1.43243	1.19655	0.778928	0.346894	0.153236
								135.2	0.959986	0.638214	0.366297	0.169137	0.076232			135.2	0.282841	0.181924	0.113063	0.064597	0.0421			135.2	0.391366	0.171397	0.076416	0.033205	0.014225			135.2	1.43248	1.19716	0.779763	0.347357	0.153456
								135.4	0.960189	0.638749	0.366749	0.169373	0.076342			135.4	0.282841	0.181936	0.113088	0.064618	0.042116			135.4	0.391757	0.171618	0.076522	0.033253	0.014246			135.4	1.43252	1.19777	0.780597	0.34782	0.153675
								135.6	0.960391	0.639283	0.367201	0.169608	0.076453			135.6	0.282841	0.181947	0.113114	0.06464	0.042132			135.6	0.392147	0.171838	0.076629	0.033301	0.014266			135.6	1.43257	1.19838	0.78143	0.348283	0.153895
								135.8	0.960591	0.639816	0.367653	0.169844	0.076563			135.8	0.282842	0.181959	0.113139	0.064661	0.042148			135.8	0.392536	0.172059	0.076735	0.033348	0.014287			135.8	1.43261	1.19899	0.782263	0.348745	0.154114
								136	0.960791	0.640349	0.368105	0.170079	0.076674			136	0.282842	0.18197	0.113165	0.064683	0.042163			136	0.392925	0.172279	0.076842	0.033396	0.014307			136	1.43266	1.1996	0.783094	0.349208	0.154334
								136.2	0.96099	0.64088	0.368556	0.170315	0.076784			136.2	0.282842	0.181981	0.11319	0.064704	0.042179			136.2	0.393314	0.172499	0.076949	0.033443	0.014328			136.2	1.4327	1.2002	0.783925	0.34967	0.154553
								136.4	0.961188	0.641411	0.369008	0.17055	0.076895			136.4	0.282842	0.181993	0.113215	0.064725	0.042195			136.4	0.393702	0.17272	0.077055	0.033491	0.014348			136.4	1.43275	1.2008	0.784756	0.350132	0.154773
								136.6	0.961385	0.641941	0.369459	0.170786	0.077005			136.6	0.282843	0.182004	0.11324	0.064746	0.042211			136.6	0.39409	0.17294	0.077162	0.033538	0.014369			136.6	1.43279	1.20141	0.785585	0.350594	0.154992
								136.8	0.961581	0.64247	0.36991	0.171021	0.077116			136.8	0.282843	0.182015	0.113264	0.064767	0.042226			136.8	0.394478	0.17316	0.077268	0.033586	0.01439			136.8	1.43283	1.202	0.786414	0.351056	0.155211
								137	0.961776	0.642999	0.37036	0.171256	0.077226			137	0.282843	0.182026	0.113289	0.064788	0.042242			137	0.394865	0.17338	0.077375	0.033633	0.01441			137	1.43288	1.2026	0.787242	0.351517	0.155431
								137.2	0.961971	0.643526	0.370811	0.171492	0.077337			137.2	0.282843	0.182037	0.113314	0.064809	0.042257			137.2	0.395251	0.173599	0.077481	0.033681	0.014431			137.2	1.43292	1.2032	0.788069	0.351979	0.15565
								137.4	0.962164	0.644053	0.371261	0.171727	0.077447			137.4	0.282843	0.182048	0.113338	0.06483	0.042273			137.4	0.395637	0.173819	0.077588	0.033728	0.014451			137.4	1.43296	1.20379	0.788895	0.35244	0.155869
								137.6	0.962357	0.644579	0.371711	0.171962	0.077558			137.6	0.282844	0.182059	0.113363	0.064851	0.042288			137.6	0.396023	0.174039	0.077694	0.033776	0.014472			137.6	1.433	1.20439	0.789721	0.352902	0.156089
								137.8	0.962548	0.645104	0.37216	0.172197	0.077668			137.8	0.282844	0.182069	0.113387	0.064872	0.042304			137.8	0.396409	0.174258	0.0778	0.033824	0.014492			137.8	1.43304	1.20498	0.790546	0.353363	0.156308
								138	0.962739	0.645629	0.37261	0.172432	0.077778			138	0.282844	0.18208	0.113411	0.064892	0.042319			138	0.396793	0.174478	0.077907	0.033871	0.014513			138	1.43308	1.20557	0.79137	0.353824	0.156527
								138.2	0.962929	0.646152	0.373059	0.172667	0.077889			138.2	0.282844	0.182091	0.113435	0.064913	0.042334			138.2	0.397178	0.174697	0.078013	0.033919	0.014533			138.2	1.43312	1.20616	0.792194	0.354285	0.156746
								138.4	0.963118	0.646675	0.373508	0.172902	0.077999			138.4	0.282844	0.182101	0.113459	0.064933	0.042349			138.4	0.397562	0.174916	0.07812	0.033966	0.014554			138.4	1.43317	1.20674	0.793016	0.354745	0.156965
								138.6	0.963306	0.647197	0.373956	0.173137	0.07811			138.6	0.282845	0.182111	0.113483	0.064954	0.042364			138.6	0.397946	0.175136	0.078226	0.034014	0.014575			138.6	1.43321	1.20733	0.793838	0.355206	0.157185
								138.8	0.963493	0.647718	0.374405	0.173372	0.07822			138.8	0.282845	0.182122	0.113507	0.064974	0.04238			138.8	0.398329	0.175355	0.078332	0.034061	0.014595			138.8	1.43325	1.20791	0.79466	0.355666	0.157404
								139	0.96368	0.648238	0.374853	0.173607	0.07833			139	0.282845	0.182132	0.11353	0.064994	0.042395			139	0.398712	0.175574	0.078439	0.034109	0.014616			139	1.43328	1.20849	0.79548	0.356126	0.157623
								139.2	0.963865	0.648758	0.375301	0.173842	0.078441			139.2	0.282845	0.182142	0.113554	0.065014	0.04241			139.2	0.399094	0.175793	0.078545	0.034156	0.014636			139.2	1.43332	1.20907	0.7963	0.356587	0.157842
								139.4	0.96405	0.649276	0.375749	0.174077	0.078551			139.4	0.282845	0.182152	0.113577	0.065034	0.042425			139.4	0.399476	0.176011	0.078651	0.034204	0.014657			139.4	1.43336	1.20965	0.797119	0.357047	0.158061
								139.6	0.964234	0.649794	0.376197	0.174312	0.078662			139.6	0.282846	0.182163	0.1136	0.065054	0.042439			139.6	0.399858	0.17623	0.078757	0.034251	0.014677			139.6	1.4334	1.21023	0.797937	0.357507	0.15828
								139.8	0.964417	0.650311	0.376644	0.174547	0.078772			139.8	0.282846	0.182173	0.113624	0.065074	0.042454			139.8	0.400239	0.176449	0.078864	0.034299	0.014698			139.8	1.43344	1.2108	0.798754	0.357966	0.158499
								140	0.964599	0.650828	0.377091	0.174781	0.078882			140	0.282846	0.182182	0.113647	0.065094	0.042469			140	0.400619	0.176667	0.07897	0.034346	0.014718			140	1.43348	1.21138	0.799571	0.358426	0.158718
								140.2	0.96478	0.651343	0.377538	0.175016	0.078993			140.2	0.282846	0.182192	0.11367	0.065114	0.042484			140.2	0.401	0.176886	0.079076	0.034393	0.014739			140.2	1.43352	1.21195	0.800387	0.358885	0.158937
								140.4	0.96496	0.651858	0.377985	0.175251	0.079103			140.4	0.282846	0.182202	0.113693	0.065134	0.042499			140.4	0.40138	0.177104	0.079182	0.034441	0.014759			140.4	1.43355	1.21252	0.801202	0.359345	0.159156
								140.6	0.96514	0.652372	0.378431	0.175485	0.079213			140.6	0.282847	0.182212	0.113715	0.065153	0.042513			140.6	0.401759	0.177323	0.079288	0.034488	0.01478			140.6	1.43359	1.21309	0.802017	0.359804	0.159375
								140.8	0.965319	0.652885	0.378877	0.17572	0.079324			140.8	0.282847	0.182222	0.113738	0.065173	0.042528			140.8	0.402138	0.177541	0.079394	0.034536	0.0148			140.8	1.43362	1.21366	0.802831	0.360263	0.159594
								141	0.965497	0.653397	0.379323	0.175954	0.079434			141	0.282847	0.182231	0.113761	0.065192	0.042542			141	0.402517	0.177759	0.079501	0.034583	0.014821			141	1.43366	1.21422	0.803644	0.360722	0.159813
								141.2	0.965674	0.653909	0.379769	0.176189	0.079544			141.2	0.282847	0.182241	0.113783	0.065212	0.042557			141.2	0.402895	0.177977	0.079607	0.034631	0.014841			141.2	1.4337	1.21479	0.804456	0.36118	0.160032
								141.4	0.96585	0.654419	0.380214	0.176423	0.079655			141.4	0.282847	0.18225	0.113806	0.065231	0.042571			141.4	0.403273	0.178195	0.079713	0.034678	0.014862			141.4	1.43373	1.21535	0.805267	0.361639	0.160251
								141.6	0.966026	0.654929	0.38066	0.176657	0.079765			141.6	0.282847	0.18226	0.113828	0.06525	0.042586			141.6	0.40365	0.178413	0.079819	0.034726	0.014882			141.6	1.43377	1.21591	0.806078	0.362097	0.16047
								141.8	0.9662	0.655439	0.381105	0.176892	0.079875			141.8	0.282848	0.182269	0.11385	0.065269	0.0426			141.8	0.404027	0.178631	0.079925	0.034773	0.014903			141.8	1.4338	1.21647	0.806888	0.362556	0.160688
								142	0.966374	0.655947	0.381549	0.177126	0.079986			142	0.282848	0.182278	0.113872	0.065289	0.042614			142	0.404404	0.178848	0.080031	0.034821	0.014924			142	1.43384	1.21703	0.807697	0.363014	0.160907
								142.2	0.966547	0.656454	0.381994	0.17736	0.080096			142.2	0.282848	0.182287	0.113894	0.065308	0.042629			142.2	0.40478	0.179066	0.080137	0.034868	0.014944			142.2	1.43387	1.21759	0.808506	0.363472	0.161126
								142.4	0.966719	0.656961	0.382438	0.177595	0.080206			142.4	0.282848	0.182296	0.113916	0.065327	0.042643			142.4	0.405155	0.179284	0.080243	0.034915	0.014965			142.4	1.43391	1.21814	0.809314	0.36393	0.161345
								142.6	0.966891	0.657467	0.382882	0.177829	0.080316			142.6	0.282848	0.182306	0.113938	0.065346	0.042657			142.6	0.405531	0.179501	0.080349	0.034963	0.014985			142.6	1.43394	1.2187	0.810121	0.364388	0.161564
								142.8	0.967062	0.657973	0.383326	0.178063	0.080427			142.8	0.282848	0.182315	0.113959	0.065364	0.042671			142.8	0.405906	0.179718	0.080455	0.03501	0.015006			142.8	1.43397	1.21925	0.810927	0.364845	0.161782
								143	0.967232	0.658477	0.38377	0.178297	0.080537			143	0.282848	0.182324	0.113981	0.065383	0.042685			143	0.40628	0.179936	0.080561	0.035058	0.015026			143	1.43401	1.2198	0.811733	0.365303	0.162001
								143.2	0.967401	0.658981	0.384213	0.178531	0.080647			143.2	0.282849	0.182332	0.114002	0.065402	0.042699			143.2	0.406654	0.180153	0.080667	0.035105	0.015047			143.2	1.43404	1.22035	0.812538	0.36576	0.16222
								143.4	0.967569	0.659484	0.384656	0.178765	0.080757			143.4	0.282849	0.182341	0.114024	0.065421	0.042713			143.4	0.407028	0.18037	0.080773	0.035152	0.015067			143.4	1.43407	1.2209	0.813342	0.366217	0.162438
								143.6	0.967737	0.659986	0.385099	0.178999	0.080868			143.6	0.282849	0.18235	0.114045	0.065439	0.042727			143.6	0.407401	0.180587	0.080879	0.0352	0.015088			143.6	1.43411	1.22144	0.814145	0.366675	0.162657
								143.8	0.967903	0.660487	0.385542	0.179233	0.080978			143.8	0.282849	0.182359	0.114066	0.065458	0.042741			143.8	0.407774	0.180804	0.080984	0.035247	0.015108			143.8	1.43414	1.22199	0.814948	0.367131	0.162876
								144	0.968069	0.660988	0.385985	0.179467	0.081088			144	0.282849	0.182367	0.114087	0.065476	0.042755			144	0.408146	0.181021	0.08109	0.035295	0.015129			144	1.43417	1.22253	0.81575	0.367588	0.163094
								144.2	0.968235	0.661488	0.386427	0.179701	0.081198			144.2	0.282849	0.182376	0.114109	0.065495	0.042768			144.2	0.408518	0.181237	0.081196	0.035342	0.015149			144.2	1.4342	1.22307	0.816551	0.368045	0.163313
								144.4	0.968399	0.661987	0.386869	0.179934	0.081309			144.4	0.282849	0.182384	0.114129	0.065513	0.042782			144.4	0.40889	0.181454	0.081302	0.035389	0.01517			144.4	1.43423	1.22361	0.817352	0.368501	0.163531
								144.6	0.968563	0.662485	0.387311	0.180168	0.081419			144.6	0.28285	0.182393	0.11415	0.065531	0.042796			144.6	0.409261	0.181671	0.081408	0.035437	0.01519			144.6	1.43427	1.22415	0.818152	0.368958	0.16375
								144.8	0.968726	0.662982	0.387752	0.180402	0.081529			144.8	0.28285	0.182401	0.114171	0.065549	0.042809			144.8	0.409632	0.181887	0.081513	0.035484	0.015211			144.8	1.4343	1.22469	0.818951	0.369414	0.163968
								145	0.968888	0.663479	0.388194	0.180636	0.081639			145	0.28285	0.18241	0.114192	0.065567	0.042823			145	0.410003	0.182104	0.081619	0.035531	0.015231			145	1.43433	1.22522	0.819749	0.36987	0.164187
								145.2	0.969049	0.663975	0.388635	0.180869	0.081749			145.2	0.28285	0.182418	0.114212	0.065585	0.042837			145.2	0.410373	0.18232	0.081725	0.035579	0.015252			145.2	1.43436	1.22576	0.820547	0.370326	0.164405
								145.4	0.96921	0.66447	0.389076	0.181103	0.08186			145.4	0.28285	0.182426	0.114233	0.065603	0.04285			145.4	0.410742	0.182536	0.081831	0.035626	0.015272			145.4	1.43439	1.22629	0.821343	0.370782	0.164624
								145.6	0.96937	0.664965	0.389516	0.181336	0.08197			145.6	0.28285	0.182434	0.114253	0.065621	0.042864			145.6	0.411111	0.182752	0.081936	0.035674	0.015293			145.6	1.43442	1.22682	0.82214	0.371238	0.164842
								145.8	0.969529	0.665458	0.389957	0.18157	0.08208			145.8	0.28285	0.182443	0.114273	0.065639	0.042877			145.8	0.41148	0.182968	0.082042	0.035721	0.015313			145.8	1.43445	1.22735	0.822935	0.371693	0.16506
								146	0.969688	0.665951	0.390397	0.181803	0.08219			146	0.28285	0.182451	0.114293	0.065657	0.04289			146	0.411849	0.183184	0.082148	0.035768	0.015334			146	1.43448	1.22788	0.82373	0.372149	0.165279
								146.2	0.969845	0.666443	0.390837	0.182037	0.0823			146.2	0.282851	0.182459	0.114314	0.065675	0.042904			146.2	0.412216	0.1834	0.082253	0.035816	0.015354			146.2	1.43451	1.22841	0.824524	0.372604	0.165497
								146.4	0.970003	0.666935	0.391277	0.18227	0.08241			146.4	0.282851	0.182467	0.114334	0.065692	0.042917			146.4	0.412584	0.183616	0.082359	0.035863	0.015375			146.4	1.43454	1.22893	0.825317	0.373059	0.165716
								146.6	0.970159	0.667425	0.391716	0.182504	0.082521			146.6	0.282851	0.182475	0.114353	0.06571	0.04293			146.6	0.412951	0.183832	0.082465	0.03591	0.015395			146.6	1.43457	1.22946	0.826109	0.373514	0.165934
								146.8	0.970314	0.667915	0.392155	0.182737	0.082631			146.8	0.282851	0.182482	0.114373	0.065728	0.042943			146.8	0.413318	0.184047	0.08257	0.035958	0.015416			146.8	1.4346	1.22998	0.826901	0.373969	0.166152
								147	0.970469	0.668404	0.392595	0.18297	0.082741			147	0.282851	0.18249	0.114393	0.065745	0.042956			147	0.413684	0.184263	0.082676	0.036005	0.015436			147	1.43462	1.2305	0.827692	0.374424	0.16637
								147.2	0.970623	0.668893	0.393033	0.183203	0.082851			147.2	0.282851	0.182498	0.114413	0.065762	0.04297			147.2	0.41405	0.184478	0.082781	0.036052	0.015457			147.2	1.43465	1.23102	0.828483	0.374878	0.166589
								147.4	0.970777	0.66938	0.393472	0.183437	0.082961			147.4	0.282851	0.182506	0.114432	0.06578	0.042983			147.4	0.414416	0.184694	0.082887	0.036099	0.015477			147.4	1.43468	1.23154	0.829272	0.375333	0.166807
								147.6	0.97093	0.669867	0.39391	0.18367	0.083071			147.6	0.282851	0.182513	0.114452	0.065797	0.042996			147.6	0.414781	0.184909	0.082992	0.036147	0.015497			147.6	1.43471	1.23206	0.830061	0.375787	0.167025
								147.8	0.971082	0.670353	0.394349	0.183903	0.083181			147.8	0.282851	0.182521	0.114471	0.065814	0.043009			147.8	0.415146	0.185124	0.083098	0.036194	0.015518			147.8	1.43473	1.23257	0.830849	0.376241	0.167243
								148	0.971233	0.670839	0.394786	0.184136	0.083291			148	0.282852	0.182528	0.11449	0.065831	0.043021			148	0.41551	0.185339	0.083203	0.036241	0.015538			148	1.43476	1.23309	0.831637	0.376695	0.167461
								148.2	0.971384	0.671323	0.395224	0.184369	0.083401			148.2	0.282852	0.182536	0.11451	0.065848	0.043034			148.2	0.415874	0.185554	0.083309	0.036289	0.015559			148.2	1.43479	1.2336	0.832424	0.377149	0.16768
								148.4	0.971533	0.671807	0.395662	0.184602	0.083512			148.4	0.282852	0.182543	0.114529	0.065865	0.043047			148.4	0.416238	0.185769	0.083414	0.036336	0.015579			148.4	1.43481	1.23411	0.83321	0.377603	0.167898
								148.6	0.971683	0.67229	0.396099	0.184835	0.083622			148.6	0.282852	0.182551	0.114548	0.065882	0.04306			148.6	0.416601	0.185984	0.08352	0.036383	0.0156			148.6	1.43484	1.23462	0.833995	0.378057	0.168116
								148.8	0.971831	0.672773	0.396536	0.185068	0.083732			148.8	0.282852	0.182558	0.114567	0.065899	0.043073			148.8	0.416964	0.186199	0.083625	0.036431	0.01562			148.8	1.43487	1.23513	0.83478	0.37851	0.168334
								149	0.971979	0.673254	0.396973	0.185301	0.083842			149	0.282852	0.182565	0.114586	0.065916	0.043085			149	0.417326	0.186413	0.083731	0.036478	0.015641			149	1.43489	1.23564	0.835564	0.378963	0.168552
								149.2	0.972126	0.673735	0.397409	0.185534	0.083952			149.2	0.282852	0.182572	0.114604	0.065933	0.043098			149.2	0.417688	0.186628	0.083836	0.036525	0.015661			149.2	1.43492	1.23615	0.836347	0.379417	0.16877
								149.4	0.972273	0.674215	0.397846	0.185766	0.084062			149.4	0.282852	0.18258	0.114623	0.06595	0.043111			149.4	0.41805	0.186842	0.083941	0.036572	0.015682			149.4	1.43495	1.23665	0.837129	0.37987	0.168988
								149.6	0.972419	0.674695	0.398282	0.185999	0.084172			149.6	0.282852	0.182587	0.114642	0.065966	0.043123			149.6	0.418411	0.187057	0.084047	0.03662	0.015702			149.6	1.43497	1.23715	0.837911	0.380323	0.169206
								149.8	0.972564	0.675173	0.398718	0.186232	0.084282			149.8	0.282852	0.182594	0.11466	0.065983	0.043136			149.8	0.418772	0.187271	0.084152	0.036667	0.015723			149.8	1.435	1.23765	0.838692	0.380775	0.169424
								150	0.972708	0.675651	0.399153	0.186464	0.084392			150	0.282852	0.182601	0.114679	0.065999	0.043148			150	0.419132	0.187485	0.084257	0.036714	0.015743			150	1.43502	1.23815	0.839472	0.381228	0.169642
								150.2	0.972852	0.676128	0.399589	0.186697	0.084502			150.2	0.282853	0.182608	0.114697	0.066016	0.043161			150.2	0.419492	0.187699	0.084363	0.036761	0.015764			150.2	1.43505	1.23865	0.840252	0.381681	0.16986
								150.4	0.972995	0.676605	0.400024	0.18693	0.084612			150.4	0.282853	0.182615	0.114715	0.066032	0.043173			150.4	0.419852	0.187914	0.084468	0.036809	0.015784			150.4	1.43507	1.23915	0.841031	0.382133	0.170078
								150.6	0.973138	0.67708	0.400459	0.187162	0.084722			150.6	0.282853	0.182622	0.114734	0.066049	0.043185			150.6	0.420211	0.188127	0.084573	0.036856	0.015805			150.6	1.4351	1.23965	0.841809	0.382585	0.170296
								150.8	0.973279	0.677555	0.400894	0.187395	0.084832			150.8	0.282853	0.182628	0.114752	0.066065	0.043198			150.8	0.42057	0.188341	0.084678	0.036903	0.015825			150.8	1.43512	1.24014	0.842587	0.383037	0.170513
								151	0.973421	0.67803	0.401328	0.187627	0.084942			151	0.282853	0.182635	0.11477	0.066081	0.04321			151	0.420928	0.188555	0.084784	0.03695	0.015845			151	1.43514	1.24064	0.843363	0.383489	0.170731
								151.2	0.973561	0.678503	0.401763	0.18786	0.085052			151.2	0.282853	0.182642	0.114788	0.066097	0.043222			151.2	0.421286	0.188769	0.084889	0.036998	0.015866			151.2	1.43517	1.24113	0.844139	0.383941	0.170949
								151.4	0.973701	0.678976	0.402197	0.188092	0.085162			151.4	0.282853	0.182649	0.114806	0.066113	0.043234			151.4	0.421644	0.188983	0.084994	0.037045	0.015886			151.4	1.43519	1.24162	0.844915	0.384393	0.171167
								151.6	0.97384	0.679448	0.402631	0.188324	0.085272			151.6	0.282853	0.182655	0.114823	0.066129	0.043247			151.6	0.422001	0.189196	0.085099	0.037092	0.015907			151.6	1.43521	1.24211	0.84569	0.384844	0.171385
								151.8	0.973979	0.679919	0.403064	0.188557	0.085382			151.8	0.282853	0.182662	0.114841	0.066145	0.043259			151.8	0.422358	0.18941	0.085204	0.037139	0.015927			151.8	1.43524	1.2426	0.846463	0.385296	0.171602
								152	0.974117	0.68039	0.403498	0.188789	0.085492			152	0.282853	0.182668	0.114859	0.066161	0.043271			152	0.422714	0.189623	0.08531	0.037186	0.015948			152	1.43526	1.24309	0.847237	0.385747	0.17182
								152.2	0.974254	0.68086	0.403931	0.189021	0.085602			152.2	0.282853	0.182675	0.114876	0.066177	0.043283			152.2	0.42307	0.189836	0.085415	0.037234	0.015968			152.2	1.43528	1.24357	0.848009	0.386198	0.172038
								152.4	0.974391	0.681329	0.404364	0.189253	0.085712			152.4	0.282853	0.182681	0.114894	0.066193	0.043295			152.4	0.423426	0.190049	0.08552	0.037281	0.015989			152.4	1.43531	1.24406	0.848781	0.386649	0.172255
								152.6	0.974527	0.681797	0.404797	0.189485	0.085822			152.6	0.282854	0.182688	0.114911	0.066209	0.043307			152.6	0.423781	0.190263	0.085625	0.037328	0.016009			152.6	1.43533	1.24454	0.849552	0.3871	0.172473
								152.8	0.974662	0.682265	0.405229	0.189717	0.085932			152.8	0.282854	0.182694	0.114929	0.066224	0.043319			152.8	0.424136	0.190476	0.08573	0.037375	0.016029			152.8	1.43535	1.24502	0.850323	0.387551	0.172691
								153	0.974797	0.682732	0.405662	0.18995	0.086042			153	0.282854	0.1827	0.114946	0.06624	0.04333			153	0.424491	0.190688	0.085835	0.037422	0.01605			153	1.43537	1.2455	0.851092	0.388001	0.172908
								153.2	0.974931	0.683198	0.406094	0.190182	0.086152			153.2	0.282854	0.182707	0.114963	0.066256	0.043342			153.2	0.424845	0.190901	0.08594	0.03747	0.01607			153.2	1.4354	1.24598	0.851862	0.388452	0.173126
								153.4	0.975064	0.683664	0.406525	0.190414	0.086262			153.4	0.282854	0.182713	0.11498	0.066271	0.043354			153.4	0.425199	0.191114	0.086045	0.037517	0.016091			153.4	1.43542	1.24646	0.85263	0.388902	0.173344
								153.6	0.975197	0.684128	0.406957	0.190645	0.086371			153.6	0.282854	0.182719	0.114997	0.066287	0.043366			153.6	0.425552	0.191327	0.08615	0.037564	0.016111			153.6	1.43544	1.24693	0.853397	0.389352	0.173561
								153.8	0.97533	0.684593	0.407389	0.190877	0.086481			153.8	0.282854	0.182725	0.115014	0.066302	0.043378			153.8	0.425905	0.191539	0.086255	0.037611	0.016132			153.8	1.43546	1.24741	0.854164	0.389802	0.173779
								154	0.975461	0.685056	0.40782	0.191109	0.086591			154	0.282854	0.182731	0.115031	0.066317	0.043389			154	0.426258	0.191752	0.08636	0.037658	0.016152			154	1.43548	1.24788	0.854931	0.390252	0.173996
								154.2	0.975592	0.685519	0.408251	0.191341	0.086701			154.2	0.282854	0.182738	0.115048	0.066333	0.043401			154.2	0.42661	0.191964	0.086465	0.037705	0.016173			154.2	1.4355	1.24836	0.855696	0.390702	0.174214
								154.4	0.975723	0.685981	0.408681	0.191573	0.086811			154.4	0.282854	0.182744	0.115064	0.066348	0.043412			154.4	0.426962	0.192177	0.08657	0.037753	0.016193			154.4	1.43552	1.24883	0.856461	0.391152	0.174431
								154.6	0.975853	0.686442	0.409112	0.191805	0.086921			154.6	0.282854	0.18275	0.115081	0.066363	0.043424			154.6	0.427313	0.192389	0.086675	0.0378	0.016213			154.6	1.43555	1.2493	0.857225	0.391601	0.174649
								154.8	0.975982	0.686902	0.409542	0.192036	0.087031			154.8	0.282854	0.182755	0.115098	0.066378	0.043435			154.8	0.427664	0.192601	0.086779	0.037847	0.016234			154.8	1.43557	1.24977	0.857989	0.392051	0.174866
								155	0.976111	0.687362	0.409972	0.192268	0.087141			155	0.282854	0.182761	0.115114	0.066393	0.043447			155	0.428015	0.192813	0.086884	0.037894	0.016254			155	1.43559	1.25023	0.858751	0.3925	0.175083
								155.2	0.976239	0.687821	0.410402	0.192499	0.087251			155.2	0.282854	0.182767	0.115131	0.066408	0.043458			155.2	0.428365	0.193025	0.086989	0.037941	0.016275			155.2	1.43561	1.2507	0.859513	0.392949	0.175301
								155.4	0.976366	0.68828	0.410832	0.192731	0.08736			155.4	0.282854	0.182773	0.115147	0.066423	0.04347			155.4	0.428715	0.193237	0.087094	0.037988	0.016295			155.4	1.43563	1.25116	0.860275	0.393398	0.175518
								155.6	0.976493	0.688737	0.411261	0.192963	0.08747			155.6	0.282855	0.182779	0.115163	0.066438	0.043481			155.6	0.429064	0.193449	0.087199	0.038035	0.016316			155.6	1.43565	1.25163	0.861036	0.393847	0.175736
								155.8	0.976619	0.689194	0.41169	0.193194	0.08758			155.8	0.282855	0.182785	0.115179	0.066453	0.043492			155.8	0.429413	0.193661	0.087304	0.038083	0.016336			155.8	1.43567	1.25209	0.861795	0.394295	0.175953
								156	0.976745	0.68965	0.412119	0.193425	0.08769			156	0.282855	0.18279	0.115196	0.066468	0.043504			156	0.429762	0.193872	0.087408	0.03813	0.016356			156	1.43569	1.25255	0.862555	0.394744	0.17617
								156.2	0.97687	0.690106	0.412548	0.193657	0.0878			156.2	0.282855	0.182796	0.115212	0.066483	0.043515			156.2	0.43011	0.194084	0.087513	0.038177	0.016377			156.2	1.43571	1.25301	0.863313	0.395192	0.176387
								156.4	0.976995	0.690561	0.412977	0.193888	0.08791			156.4	0.282855	0.182802	0.115228	0.066497	0.043526			156.4	0.430458	0.194295	0.087618	0.038224	0.016397			156.4	1.43572	1.25347	0.864071	0.395641	0.176605
								156.6	0.977119	0.691015	0.413405	0.19412	0.088019			156.6	0.282855	0.182807	0.115243	0.066512	0.043537			156.6	0.430806	0.194507	0.087723	0.038271	0.016418			156.6	1.43574	1.25393	0.864828	0.396089	0.176822
								156.8	0.977242	0.691469	0.413833	0.194351	0.088129			156.8	0.282855	0.182813	0.115259	0.066527	0.043548			156.8	0.431153	0.194718	0.087827	0.038318	0.016438			156.8	1.43576	1.25438	0.865585	0.396537	0.177039
								157	0.977365	0.691921	0.414261	0.194582	0.088239			157	0.282855	0.182818	0.115275	0.066541	0.043559			157	0.4315	0.194929	0.087932	0.038365	0.016458			157	1.43578	1.25484	0.866341	0.396985	0.177256
								157.2	0.977487	0.692373	0.414688	0.194813	0.088349			157.2	0.282855	0.182824	0.115291	0.066556	0.043571			157.2	0.431846	0.195141	0.088037	0.038412	0.016479			157.2	1.4358	1.25529	0.867096	0.397432	0.177474
								157.4	0.977609	0.692825	0.415116	0.195044	0.088459			157.4	0.282855	0.182829	0.115306	0.06657	0.043582			157.4	0.432193	0.195352	0.088141	0.038459	0.016499			157.4	1.43582	1.25574	0.86785	0.39788	0.177691
								157.6	0.97773	0.693275	0.415543	0.195276	0.088568			157.6	0.282855	0.182835	0.115322	0.066584	0.043593			157.6	0.432538	0.195563	0.088246	0.038507	0.01652			157.6	1.43584	1.25619	0.868604	0.398328	0.177908
								157.8	0.977851	0.693725	0.41597	0.195507	0.088678			157.8	0.282855	0.18284	0.115337	0.066599	0.043603			157.8	0.432884	0.195774	0.088351	0.038554	0.01654			157.8	1.43586	1.25664	0.869357	0.398775	0.178125
								158	0.977971	0.694175	0.416397	0.195738	0.088788			158	0.282855	0.182845	0.115353	0.066613	0.043614			158	0.433228	0.195984	0.088455	0.038601	0.016561			158	1.43587	1.25709	0.87011	0.399222	0.178342
								158.2	0.97809	0.694623	0.416823	0.195969	0.088898			158.2	0.282855	0.18285	0.115368	0.066627	0.043625			158.2	0.433573	0.196195	0.08856	0.038648	0.016581			158.2	1.43589	1.25754	0.870861	0.399669	0.178559
								158.4	0.978209	0.695071	0.41725	0.1962	0.089007			158.4	0.282855	0.182856	0.115384	0.066641	0.043636			158.4	0.433917	0.196406	0.088664	0.038695	0.016601			158.4	1.43591	1.25799	0.871612	0.400116	0.178776
								158.6	0.978328	0.695518	0.417676	0.196431	0.089117			158.6	0.282855	0.182861	0.115399	0.066655	0.043647			158.6	0.434261	0.196616	0.088769	0.038742	0.016622			158.6	1.43593	1.25843	0.872363	0.400563	0.178993
								158.8	0.978446	0.695965	0.418102	0.196661	0.089227			158.8	0.282855	0.182866	0.115414	0.06667	0.043658			158.8	0.434604	0.196827	0.088873	0.038789	0.016642			158.8	1.43594	1.25887	0.873112	0.401009	0.17921
								159	0.978563	0.696411	0.418527	0.196892	0.089337			159	0.282855	0.182871	0.115429	0.066684	0.043668			159	0.434947	0.197037	0.088978	0.038836	0.016663			159	1.43596	1.25932	0.873861	0.401456	0.179427
								159.2	0.97868	0.696856	0.418953	0.197123	0.089446			159.2	0.282855	0.182876	0.115444	0.066698	0.043679			159.2	0.43529	0.197247	0.089082	0.038883	0.016683			159.2	1.43598	1.25976	0.87461	0.401902	0.179644
								159.4	0.978796	0.6973	0.419378	0.197354	0.089556			159.4	0.282855	0.182881	0.115459	0.066711	0.04369			159.4	0.435632	0.197458	0.089187	0.03893	0.016703			159.4	1.436	1.2602	0.875357	0.402349	0.179861
								159.6	0.978911	0.697744	0.419803	0.197585	0.089666			159.6	0.282856	0.182886	0.115474	0.066725	0.0437			159.6	0.435974	0.197668	0.089291	0.038977	0.016724			159.6	1.43601	1.26064	0.876104	0.402795	0.180078
								159.8	0.979027	0.698187	0.420228	0.197815	0.089776			159.8	0.282856	0.182891	0.115489	0.066739	0.043711			159.8	0.436316	0.197878	0.089396	0.039024	0.016744			159.8	1.43603	1.26108	0.876851	0.403241	0.180295
								160	0.979141	0.698629	0.420652	0.198046	0.089885			160	0.282856	0.182896	0.115503	0.066753	0.043721			160	0.436657	0.198088	0.0895	0.039071	0.016765			160	1.43605	1.26151	0.877596	0.403686	0.180512
								160.2	0.979255	0.699071	0.421076	0.198276	0.089995			160.2	0.282856	0.182901	0.115518	0.066767	0.043732			160.2	0.436998	0.198298	0.089604	0.039118	0.016785			160.2	1.43606	1.26195	0.878341	0.404132	0.180729
								160.4	0.979369	0.699512	0.4215	0.198507	0.090105			160.4	0.282856	0.182906	0.115533	0.06678	0.043742			160.4	0.437338	0.198508	0.089709	0.039165	0.016805			160.4	1.43608	1.26238	0.879085	0.404578	0.180945
								160.6	0.979482	0.699952	0.421924	0.198737	0.090214			160.6	0.282856	0.182911	0.115547	0.066794	0.043753			160.6	0.437678	0.198717	0.089813	0.039212	0.016826			160.6	1.43609	1.26282	0.879829	0.405023	0.181162
								160.8	0.979594	0.700392	0.422348	0.198968	0.090324			160.8	0.282856	0.182916	0.115562	0.066807	0.043763			160.8	0.438018	0.198927	0.089918	0.039259	0.016846			160.8	1.43611	1.26325	0.880572	0.405468	0.181379
								161	0.979706	0.700831	0.422771	0.199198	0.090434			161	0.282856	0.182921	0.115576	0.066821	0.043773			161	0.438357	0.199136	0.090022	0.039306	0.016866			161	1.43613	1.26368	0.881314	0.405914	0.181596
								161.2	0.979818	0.701269	0.423195	0.199429	0.090543			161.2	0.282856	0.182926	0.11559	0.066834	0.043784			161.2	0.438696	0.199346	0.090126	0.039353	0.016887			161.2	1.43614	1.26411	0.882055	0.406359	0.181812
								161.4	0.979929	0.701707	0.423618	0.199659	0.090653			161.4	0.282856	0.18293	0.115605	0.066848	0.043794			161.4	0.439035	0.199555	0.09023	0.0394	0.016907			161.4	1.43616	1.26453	0.882796	0.406803	0.182029
								161.6	0.980039	0.702144	0.424041	0.199889	0.090763			161.6	0.282856	0.182935	0.115619	0.066861	0.043804			161.6	0.439373	0.199765	0.090335	0.039447	0.016928			161.6	1.43617	1.26496	0.883536	0.407248	0.182246
								161.8	0.980149	0.70258	0.424463	0.20012	0.090872			161.8	0.282856	0.18294	0.115633	0.066874	0.043815			161.8	0.439711	0.199974	0.090439	0.039494	0.016948			161.8	1.43619	1.26539	0.884276	0.407693	0.182463
								162	0.980259	0.703016	0.424885	0.20035	0.090982			162	0.282856	0.182944	0.115647	0.066888	0.043825			162	0.440048	0.200183	0.090543	0.039541	0.016968			162	1.4362	1.26581	0.885015	0.408137	0.182679
								162.2	0.980367	0.703451	0.425308	0.20058	0.091092			162.2	0.282856	0.182949	0.115661	0.066901	0.043835			162.2	0.440385	0.200392	0.090647	0.039588	0.016989			162.2	1.43622	1.26624	0.885753	0.408582	0.182896
								162.4	0.980476	0.703885	0.425729	0.20081	0.091201			162.4	0.282856	0.182953	0.115675	0.066914	0.043845			162.4	0.440722	0.200601	0.090752	0.039635	0.017009			162.4	1.43624	1.26666	0.88649	0.409026	0.183112
								162.6	0.980584	0.704319	0.426151	0.20104	0.091311			162.6	0.282856	0.182958	0.115689	0.066927	0.043855			162.6	0.441058	0.20081	0.090856	0.039682	0.01703			162.6	1.43625	1.26708	0.887227	0.40947	0.183329
								162.8	0.980691	0.704751	0.426573	0.20127	0.091421			162.8	0.282856	0.182962	0.115703	0.06694	0.043865			162.8	0.441394	0.201019	0.09096	0.039729	0.01705			162.8	1.43626	1.2675	0.887963	0.409914	0.183546
								163	0.980798	0.705184	0.426994	0.2015	0.09153			163	0.282856	0.182967	0.115717	0.066953	0.043875			163	0.44173	0.201227	0.091064	0.039776	0.01707			163	1.43628	1.26792	0.888699	0.410358	0.183762
								163.2	0.980904	0.705615	0.427415	0.20173	0.09164			163.2	0.282856	0.182971	0.11573	0.066966	0.043885			163.2	0.442065	0.201436	0.091168	0.039823	0.017091			163.2	1.4363	1.26834	0.889433	0.410801	0.183979
								163.4	0.98101	0.706046	0.427836	0.20196	0.091749			163.4	0.282856	0.182976	0.115744	0.066979	0.043895			163.4	0.4424	0.201644	0.091272	0.03987	0.017111			163.4	1.43631	1.26875	0.890167	0.411245	0.184195
								163.6	0.981116	0.706476	0.428256	0.20219	0.091859			163.6	0.282856	0.18298	0.115758	0.066992	0.043905			163.6	0.442734	0.201853	0.091376	0.039917	0.017131			163.6	1.43632	1.26917	0.890901	0.411688	0.184412
								163.8	0.981221	0.706906	0.428677	0.20242	0.091969			163.8	0.282856	0.182984	0.115771	0.067005	0.043915			163.8	0.443069	0.202061	0.091481	0.039964	0.017152			163.8	1.43634	1.26958	0.891634	0.412132	0.184628
								164	0.981325	0.707335	0.429097	0.20265	0.092078			164	0.282856	0.182989	0.115785	0.067018	0.043925			164	0.443402	0.20227	0.091585	0.040011	0.017172			164	1.43635	1.27	0.892366	0.412575	0.184845
								164.2	0.981429	0.707763	0.429517	0.20288	0.092188			164.2	0.282856	0.182993	0.115798	0.06703	0.043934			164.2	0.443736	0.202478	0.091689	0.040058	0.017192			164.2	1.43637	1.27041	0.893097	0.413018	0.185061
								164.4	0.981533	0.708191	0.429937	0.20311	0.092297			164.4	0.282856	0.182997	0.115812	0.067043	0.043944			164.4	0.444069	0.202686	0.091793	0.040105	0.017213			164.4	1.43638	1.27082	0.893828	0.413461	0.185277
								164.6	0.981636	0.708618	0.430356	0.203339	0.092407			164.6	0.282856	0.183002	0.115825	0.067056	0.043954			164.6	0.444401	0.202894	0.091897	0.040152	0.017233			164.6	1.43639	1.27123	0.894558	0.413903	0.185494
								164.8	0.981738	0.709044	0.430775	0.203569	0.092516			164.8	0.282857	0.183006	0.115838	0.067068	0.043964			164.8	0.444734	0.203102	0.092001	0.040199	0.017254			164.8	1.43641	1.27164	0.895287	0.414346	0.18571
								165	0.98184	0.70947	0.431195	0.203799	0.092626			165	0.282857	0.18301	0.115851	0.067081	0.043973			165	0.445066	0.20331	0.092105	0.040246	0.017274			165	1.43642	1.27205	0.896016	0.414788	0.185927
								165.2	0.981942	0.709895	0.431613	0.204028	0.092735			165.2	0.282857	0.183014	0.115864	0.067093	0.043983			165.2	0.445397	0.203518	0.092209	0.040292	0.017294			165.2	1.43643	1.27245	0.896744	0.415231	0.186143
								165.4	0.982043	0.710319	0.432032	0.204258	0.092845			165.4	0.282857	0.183018	0.115877	0.067106	0.043993			165.4	0.445729	0.203725	0.092313	0.040339	0.017315			165.4	1.43645	1.27286	0.897472	0.415673	0.186359
								165.6	0.982144	0.710743	0.43245	0.204487	0.092954			165.6	0.282857	0.183022	0.11589	0.067118	0.044002			165.6	0.446059	0.203933	0.092416	0.040386	0.017335			165.6	1.43646	1.27326	0.898199	0.416115	0.186575
								165.8	0.982244	0.711166	0.432869	0.204717	0.093064			165.8	0.282857	0.183026	0.115903	0.067131	0.044012			165.8	0.44639	0.20414	0.09252	0.040433	0.017355			165.8	1.43647	1.27367	0.898925	0.416557	0.186792
								166	0.982344	0.711588	0.433287	0.204946	0.093173			166	0.282857	0.18303	0.115916	0.067143	0.044021			166	0.44672	0.204348	0.092624	0.04048	0.017376			166	1.43649	1.27407	0.89965	0.416999	0.187008
								166.2	0.982443	0.71201	0.433704	0.205175	0.093283			166.2	0.282857	0.183034	0.115929	0.067155	0.044031			166.2	0.44705	0.204555	0.092728	0.040527	0.017396			166.2	1.4365	1.27447	0.900375	0.41744	0.187224
								166.4	0.982542	0.712431	0.434122	0.205405	0.093392			166.4	0.282857	0.183038	0.115942	0.067167	0.04404			166.4	0.447379	0.204763	0.092832	0.040574	0.017416			166.4	1.43651	1.27487	0.901099	0.417882	0.18744
								166.6	0.98264	0.712851	0.434539	0.205634	0.093502			166.6	0.282857	0.183042	0.115955	0.06718	0.04405			166.6	0.447708	0.20497	0.092936	0.040621	0.017437			166.6	1.43653	1.27527	0.901823	0.418323	0.187657
								166.8	0.982738	0.713271	0.434957	0.205863	0.093611			166.8	0.282857	0.183046	0.115967	0.067192	0.044059			166.8	0.448037	0.205177	0.09304	0.040668	0.017457			166.8	1.43654	1.27567	0.902545	0.418764	0.187873
								167	0.982836	0.71369	0.435373	0.206093	0.093721			167	0.282857	0.18305	0.11598	0.067204	0.044068			167	0.448365	0.205384	0.093143	0.040715	0.017477			167	1.43655	1.27606	0.903268	0.419206	0.188089
								167.2	0.982933	0.714108	0.43579	0.206322	0.09383			167.2	0.282857	0.183054	0.115992	0.067216	0.044078			167.2	0.448693	0.205591	0.093247	0.040761	0.017498			167.2	1.43656	1.27646	0.903989	0.419647	0.188305
								167.4	0.983029	0.714526	0.436207	0.206551	0.09394			167.4	0.282857	0.183058	0.116005	0.067228	0.044087			167.4	0.449021	0.205798	0.093351	0.040808	0.017518			167.4	1.43657	1.27685	0.90471	0.420087	0.188521
								167.6	0.983125	0.714943	0.436623	0.20678	0.094049			167.6	0.282857	0.183062	0.116017	0.06724	0.044096			167.6	0.449348	0.206004	0.093455	0.040855	0.017538			167.6	1.43659	1.27725	0.90543	0.420528	0.188737
								167.8	0.983221	0.71536	0.437039	0.207009	0.094159			167.8	0.282857	0.183065	0.11603	0.067252	0.044106			167.8	0.449675	0.206211	0.093558	0.040902	0.017559			167.8	1.4366	1.27764	0.90615	0.420969	0.188953
								168	0.983316	0.715776	0.437455	0.207238	0.094268			168	0.282857	0.183069	0.116042	0.067264	0.044115			168	0.450001	0.206418	0.093662	0.040949	0.017579			168	1.43661	1.27803	0.906869	0.421409	0.189169
								168.2	0.983411	0.716191	0.43787	0.207467	0.094378			168.2	0.282857	0.183073	0.116054	0.067275	0.044124			168.2	0.450328	0.206624	0.093766	0.040996	0.017599			168.2	1.43662	1.27842	0.907587	0.421849	0.189385
								168.4	0.983505	0.716605	0.438286	0.207696	0.094487			168.4	0.282857	0.183077	0.116066	0.067287	0.044133			168.4	0.450653	0.206831	0.093869	0.041043	0.01762			168.4	1.43664	1.27881	0.908304	0.42229	0.189601
								168.6	0.983599	0.717019	0.438701	0.207925	0.094597			168.6	0.282857	0.18308	0.116079	0.067299	0.044142			168.6	0.450979	0.207037	0.093973	0.041089	0.01764			168.6	1.43665	1.2792	0.909021	0.42273	0.189817
								168.8	0.983693	0.717433	0.439116	0.208154	0.094706			168.8	0.282857	0.183084	0.116091	0.067311	0.044151			168.8	0.451304	0.207243	0.094077	0.041136	0.01766			168.8	1.43666	1.27958	0.909738	0.42317	0.190033
								169	0.983786	0.717845	0.439531	0.208383	0.094815			169	0.282857	0.183088	0.116103	0.067322	0.04416			169	0.451629	0.20745	0.09418	0.041183	0.017681			169	1.43667	1.27997	0.910453	0.423609	0.190249
								169.2	0.983878	0.718257	0.439945	0.208611	0.094925			169.2	0.282857	0.183091	0.116115	0.067334	0.044169			169.2	0.451953	0.207656	0.094284	0.04123	0.017701			169.2	1.43668	1.28036	0.911168	0.424049	0.190465
								169.4	0.98397	0.718669	0.44036	0.20884	0.095034			169.4	0.282857	0.183095	0.116127	0.067346	0.044178			169.4	0.452277	0.207862	0.094387	0.041277	0.017721			169.4	1.43669	1.28074	0.911882	0.424489	0.190681
								169.6	0.984062	0.71908	0.440774	0.209069	0.095144			169.6	0.282857	0.183098	0.116139	0.067357	0.044187			169.6	0.452601	0.208068	0.094491	0.041324	0.017742			169.6	1.4367	1.28112	0.912596	0.424928	0.190896
								169.8	0.984154	0.71949	0.441188	0.209298	0.095253			169.8	0.282857	0.183102	0.11615	0.067369	0.044196			169.8	0.452924	0.208274	0.094595	0.04137	0.017762			169.8	1.43671	1.2815	0.913309	0.425367	0.191112
								170	0.984244	0.719899	0.441601	0.209526	0.095362			170	0.282857	0.183105	0.116162	0.06738	0.044205			170	0.453247	0.208479	0.094698	0.041417	0.017782			170	1.43673	1.28188	0.914021	0.425806	0.191328
								170.2	0.984335	0.720308	0.442015	0.209755	0.095472			170.2	0.282857	0.183109	0.116174	0.067391	0.044214			170.2	0.45357	0.208685	0.094802	0.041464	0.017803			170.2	1.43674	1.28226	0.914733	0.426245	0.191544
								170.4	0.984425	0.720716	0.442428	0.209983	0.095581			170.4	0.282857	0.183112	0.116186	0.067403	0.044223			170.4	0.453892	0.208891	0.094905	0.041511	0.017823			170.4	1.43675	1.28264	0.915444	0.426684	0.19176
								170.6	0.984515	0.721124	0.442841	0.210212	0.09569			170.6	0.282857	0.183116	0.116197	0.067414	0.044231			170.6	0.454214	0.209096	0.095009	0.041558	0.017843			170.6	1.43676	1.28302	0.916155	0.427123	0.191975
								170.8	0.984604	0.721531	0.443254	0.21044	0.0958			170.8	0.282857	0.183119	0.116209	0.067425	0.04424			170.8	0.454535	0.209302	0.095112	0.041604	0.017864			170.8	1.43677	1.2834	0.916864	0.427561	0.192191
								171	0.984693	0.721937	0.443667	0.210669	0.095909			171	0.282857	0.183123	0.11622	0.067437	0.044249			171	0.454857	0.209507	0.095215	0.041651	0.017884			171	1.43678	1.28377	0.917574	0.428	0.192407
								171.2	0.984781	0.722343	0.444079	0.210897	0.096018			171.2	0.282857	0.183126	0.116232	0.067448	0.044258			171.2	0.455177	0.209712	0.095319	0.041698	0.017904			171.2	1.43679	1.28415	0.918282	0.428438	0.192623
								171.4	0.984869	0.722748	0.444491	0.211125	0.096128			171.4	0.282857	0.183129	0.116243	0.067459	0.044266			171.4	0.455498	0.209918	0.095422	0.041745	0.017925			171.4	1.4368	1.28452	0.91899	0.428876	0.192838
								171.6	0.984957	0.723152	0.444903	0.211354	0.096237			171.6	0.282857	0.183133	0.116255	0.06747	0.044275			171.6	0.455818	0.210123	0.095526	0.041792	0.017945			171.6	1.43681	1.28489	0.919697	0.429314	0.193054
								171.8	0.985044	0.723556	0.445315	0.211582	0.096346			171.8	0.282857	0.183136	0.116266	0.067481	0.044284			171.8	0.456138	0.210328	0.095629	0.041838	0.017965			171.8	1.43682	1.28527	0.920404	0.429752	0.193269
								172	0.985131	0.72396	0.445727	0.21181	0.096456			172	0.282857	0.183139	0.116277	0.067492	0.044292			172	0.456457	0.210533	0.095732	0.041885	0.017986			172	1.43683	1.28564	0.921109	0.43019	0.193485
								172.2	0.985217	0.724362	0.446138	0.212038	0.096565			172.2	0.282857	0.183142	0.116288	0.067503	0.044301			172.2	0.456776	0.210738	0.095836	0.041932	0.018006			172.2	1.43684	1.28601	0.921815	0.430628	0.193701
								172.4	0.985303	0.724764	0.446549	0.212266	0.096674			172.4	0.282857	0.183146	0.1163	0.067514	0.044309			172.4	0.457095	0.210943	0.095939	0.041979	0.018026			172.4	1.43685	1.28637	0.922519	0.431065	0.193916
								172.6	0.985389	0.725165	0.44696	0.212495	0.096784			172.6	0.282857	0.183149	0.116311	0.067525	0.044318			172.6	0.457414	0.211147	0.096042	0.042025	0.018047			172.6	1.43686	1.28674	0.923223	0.431503	0.194132
								172.8	0.985474	0.725566	0.447371	0.212723	0.096893			172.8	0.282857	0.183152	0.116322	0.067536	0.044326			172.8	0.457732	0.211352	0.096146	0.042072	0.018067			172.8	1.43687	1.28711	0.923927	0.43194	0.194347
								173	0.985559	0.725966	0.447781	0.212951	0.097002			173	0.282857	0.183155	0.116333	0.067547	0.044335			173	0.458049	0.211556	0.096249	0.042119	0.018087			173	1.43688	1.28747	0.924629	0.432377	0.194563
								173.2	0.985643	0.726366	0.448192	0.213179	0.097112			173.2	0.282857	0.183158	0.116344	0.067558	0.044343			173.2	0.458367	0.211761	0.096352	0.042166	0.018107			173.2	1.43689	1.28784	0.925331	0.432814	0.194778
								173.4	0.985727	0.726765	0.448602	0.213407	0.097221			173.4	0.282857	0.183161	0.116355	0.067568	0.044352			173.4	0.458684	0.211965	0.096455	0.042212	0.018128			173.4	1.4369	1.2882	0.926033	0.433251	0.194994
								173.6	0.985811	0.727163	0.449011	0.213634	0.09733			173.6	0.282858	0.183165	0.116365	0.067579	0.04436			173.6	0.459	0.21217	0.096559	0.042259	0.018148			173.6	1.43691	1.28856	0.926733	0.433688	0.195209
								173.8	0.985894	0.727561	0.449421	0.213862	0.097439			173.8	0.282858	0.183168	0.116376	0.06759	0.044368			173.8	0.459317	0.212374	0.096662	0.042306	0.018168			173.8	1.43692	1.28893	0.927434	0.434124	0.195424
								174	0.985977	0.727958	0.449831	0.21409	0.097549			174	0.282858	0.183171	0.116387	0.0676	0.044377			174	0.459633	0.212578	0.096765	0.042353	0.018189			174	1.43693	1.28929	0.928133	0.434561	0.19564
								174.2	0.986059	0.728354	0.45024	0.214318	0.097658			174.2	0.282858	0.183174	0.116398	0.067611	0.044385			174.2	0.459948	0.212782	0.096868	0.042399	0.018209			174.2	1.43694	1.28964	0.928832	0.434997	0.195855
								174.4	0.986142	0.72875	0.450649	0.214546	0.097767			174.4	0.282858	0.183177	0.116408	0.067622	0.044393			174.4	0.460263	0.212986	0.096971	0.042446	0.018229			174.4	1.43695	1.29	0.92953	0.435433	0.196071
								174.6	0.986223	0.729145	0.451058	0.214773	0.097876			174.6	0.282858	0.18318	0.116419	0.067632	0.044401			174.6	0.460578	0.21319	0.097074	0.042493	0.01825			174.6	1.43696	1.29036	0.930228	0.435869	0.196286
								174.8	0.986305	0.72954	0.451466	0.215001	0.097986			174.8	0.282858	0.183183	0.11643	0.067643	0.04441			174.8	0.460893	0.213394	0.097177	0.042539	0.01827			174.8	1.43697	1.29072	0.930925	0.436305	0.196501
								175	0.986386	0.729934	0.451875	0.215229	0.098095			175	0.282858	0.183186	0.11644	0.067653	0.044418			175	0.461207	0.213597	0.097281	0.042586	0.01829			175	1.43697	1.29107	0.931621	0.436741	0.196716
								175.2	0.986466	0.730327	0.452283	0.215456	0.098204			175.2	0.282858	0.183189	0.116451	0.067663	0.044426			175.2	0.461521	0.213801	0.097384	0.042633	0.01831			175.2	1.43698	1.29143	0.932317	0.437176	0.196932
								175.4	0.986546	0.73072	0.452691	0.215684	0.098313			175.4	0.282858	0.183192	0.116461	0.067674	0.044434			175.4	0.461835	0.214005	0.097487	0.04268	0.018331			175.4	1.43699	1.29178	0.933012	0.437612	0.197147
								175.6	0.986626	0.731112	0.453098	0.215911	0.098422			175.6	0.282858	0.183194	0.116471	0.067684	0.044442			175.6	0.462148	0.214208	0.09759	0.042726	0.018351			175.6	1.437	1.29214	0.933706	0.438047	0.197362
								175.8	0.986706	0.731503	0.453506	0.216139	0.098532			175.8	0.282858	0.183197	0.116482	0.067694	0.04445			175.8	0.462461	0.214412	0.097693	0.042773	0.018371			175.8	1.43701	1.29249	0.9344	0.438483	0.197577
								176	0.986785	0.731894	0.453913	0.216366	0.098641			176	0.282858	0.1832	0.116492	0.067705	0.044458			176	0.462773	0.214615	0.097796	0.04282	0.018392			176	1.43702	1.29284	0.935093	0.438918	0.197792
								176.2	0.986864	0.732285	0.45432	0.216594	0.09875			176.2	0.282858	0.183203	0.116502	0.067715	0.044466			176.2	0.463085	0.214818	0.097899	0.042866	0.018412			176.2	1.43703	1.29319	0.935786	0.439353	0.198008
								176.4	0.986942	0.732675	0.454727	0.216821	0.098859			176.4	0.282858	0.183206	0.116513	0.067725	0.044474			176.4	0.463397	0.215021	0.098002	0.042913	0.018432			176.4	1.43704	1.29354	0.936477	0.439788	0.198223
								176.6	0.98702	0.733064	0.455134	0.217048	0.098968			176.6	0.282858	0.183209	0.116523	0.067735	0.044482			176.6	0.463709	0.215224	0.098105	0.04296	0.018452			176.6	1.43704	1.29388	0.937169	0.440222	0.198438
								176.8	0.987098	0.733452	0.45554	0.217275	0.099077			176.8	0.282858	0.183211	0.116533	0.067745	0.04449			176.8	0.46402	0.215427	0.098208	0.043006	0.018473			176.8	1.43705	1.29423	0.937859	0.440657	0.198653
								177	0.987175	0.73384	0.455947	0.217503	0.099187			177	0.282858	0.183214	0.116543	0.067755	0.044498			177	0.464331	0.21563	0.09831	0.043053	0.018493			177	1.43706	1.29458	0.938549	0.441091	0.198868
								177.2	0.987252	0.734227	0.456353	0.21773	0.099296			177.2	0.282858	0.183217	0.116553	0.067765	0.044506			177.2	0.464641	0.215833	0.098413	0.0431	0.018513			177.2	1.43707	1.29492	0.939239	0.441526	0.199083
								177.4	0.987329	0.734614	0.456759	0.217957	0.099405			177.4	0.282858	0.18322	0.116563	0.067775	0.044514			177.4	0.464951	0.216036	0.098516	0.043146	0.018534			177.4	1.43708	1.29527	0.939927	0.44196	0.199298
								177.6	0.987405	0.735	0.457164	0.218184	0.099514			177.6	0.282858	0.183222	0.116573	0.067785	0.044521			177.6	0.465261	0.216239	0.098619	0.043193	0.018554			177.6	1.43708	1.29561	0.940615	0.442394	0.199513
								177.8	0.987481	0.735386	0.45757	0.218411	0.099623			177.8	0.282858	0.183225	0.116583	0.067795	0.044529			177.8	0.46557	0.216441	0.098722	0.04324	0.018574			177.8	1.43709	1.29595	0.941303	0.442828	0.199728
								178	0.987556	0.735771	0.457975	0.218638	0.099732			178	0.282858	0.183228	0.116593	0.067805	0.044537			178	0.46588	0.216644	0.098825	0.043286	0.018594			178	1.4371	1.29629	0.94199	0.443262	0.199943
								178.2	0.987631	0.736155	0.45838	0.218865	0.099841			178.2	0.282858	0.18323	0.116602	0.067815	0.044545			178.2	0.466188	0.216846	0.098928	0.043333	0.018615			178.2	1.43711	1.29663	0.942676	0.443695	0.200158
								178.4	0.987706	0.736539	0.458785	0.219092	0.09995			178.4	0.282858	0.183233	0.116612	0.067825	0.044552			178.4	0.466497	0.217048	0.09903	0.043379	0.018635			178.4	1.43712	1.29697	0.943362	0.444129	0.200373
								178.6	0.987781	0.736922	0.459189	0.219319	0.10006			178.6	0.282858	0.183235	0.116622	0.067835	0.04456			178.6	0.466805	0.217251	0.099133	0.043426	0.018655			178.6	1.43712	1.29731	0.944047	0.444562	0.200588
								178.8	0.987855	0.737305	0.459594	0.219546	0.100169			178.8	0.282858	0.183238	0.116632	0.067844	0.044568			178.8	0.467113	0.217453	0.099236	0.043473	0.018675			178.8	1.43713	1.29765	0.944731	0.444996	0.200803
								179	0.987929	0.737687	0.459998	0.219773	0.100278			179	0.282858	0.183241	0.116641	0.067854	0.044575			179	0.46742	0.217655	0.099339	0.043519	0.018696			179	1.43714	1.29798	0.945415	0.445429	0.201017
								179.2	0.988002	0.738068	0.460402	0.22	0.100387			179.2	0.282858	0.183243	0.116651	0.067864	0.044583			179.2	0.467727	0.217857	0.099441	0.043566	0.018716			179.2	1.43715	1.29832	0.946098	0.445862	0.201232
								179.4	0.988075	0.738449	0.460806	0.220226	0.100496			179.4	0.282858	0.183246	0.11666	0.067873	0.044591			179.4	0.468034	0.218059	0.099544	0.043612	0.018736			179.4	1.43715	1.29866	0.94678	0.446295	0.201447
								179.6	0.988148	0.738829	0.461209	0.220453	0.100605			179.6	0.282858	0.183248	0.11667	0.067883	0.044598			179.6	0.46834	0.218261	0.099647	0.043659	0.018756			179.6	1.43716	1.29899	0.947462	0.446728	0.201662
								179.8	0.988221	0.739209	0.461612	0.22068	0.100714			179.8	0.282858	0.183251	0.116679	0.067893	0.044606			179.8	0.468646	0.218463	0.099749	0.043706	0.018777			179.8	1.43717	1.29932	0.948143	0.44716	0.201877
								180	0.988293	0.739588	0.462016	0.220906	0.100823			180	0.282858	0.183253	0.116689	0.067902	0.044613			180	0.468952	0.218664	0.099852	0.043752	0.018797			180	1.43718	1.29966	0.948824	0.447593	0.202091
								180.2	0.988364	0.739966	0.462418	0.221133	0.100932			180.2	0.282858	0.183256	0.116698	0.067912	0.044621			180.2	0.469257	0.218866	0.099955	0.043799	0.018817			180.2	1.43718	1.29999	0.949504	0.448025	0.202306
								180.4	0.988436	0.740344	0.462821	0.221359	0.101041			180.4	0.282858	0.183258	0.116707	0.067921	0.044628			180.4	0.469562	0.219067	0.100057	0.043845	0.018837			180.4	1.43719	1.30032	0.950183	0.448457	0.202521
								180.6	0.988507	0.740722	0.463224	0.221586	0.10115			180.6	0.282858	0.18326	0.116717	0.06793	0.044636			180.6	0.469867	0.219269	0.10016	0.043892	0.018858			180.6	1.4372	1.30065	0.950862	0.448889	0.202736
								180.8	0.988578	0.741098	0.463626	0.221812	0.101259			180.8	0.282858	0.183263	0.116726	0.06794	0.044643			180.8	0.470172	0.21947	0.100262	0.043939	0.018878			180.8	1.43721	1.30097	0.95154	0.449321	0.20295
								181	0.988648	0.741474	0.464028	0.222039	0.101368			181	0.282858	0.183265	0.116735	0.067949	0.04465			181	0.470476	0.219672	0.100365	0.043985	0.018898			181	1.43721	1.3013	0.952218	0.449753	0.203165
								181.2	0.988718	0.74185	0.46443	0.222265	0.101477			181.2	0.282858	0.183268	0.116744	0.067959	0.044658			181.2	0.470779	0.219873	0.100467	0.044032	0.018918			181.2	1.43722	1.30163	0.952895	0.450185	0.203379
								181.4	0.988788	0.742225	0.464832	0.222492	0.101586			181.4	0.282858	0.18327	0.116753	0.067968	0.044665			181.4	0.471083	0.220074	0.10057	0.044078	0.018939			181.4	1.43723	1.30195	0.953571	0.450616	0.203594
								181.6	0.988858	0.742599	0.465233	0.222718	0.101695			181.6	0.282858	0.183272	0.116762	0.067977	0.044672			181.6	0.471386	0.220275	0.100673	0.044125	0.018959			181.6	1.43723	1.30228	0.954247	0.451048	0.203809
								181.8	0.988927	0.742973	0.465634	0.222944	0.101804			181.8	0.282858	0.183275	0.116771	0.067986	0.04468			181.8	0.471689	0.220476	0.100775	0.044171	0.018979			181.8	1.43724	1.3026	0.954922	0.451479	0.204023
								182	0.988996	0.743346	0.466035	0.22317	0.101913			182	0.282858	0.183277	0.11678	0.067995	0.044687			182	0.471991	0.220677	0.100877	0.044218	0.018999			182	1.43725	1.30293	0.955596	0.45191	0.204238
								182.2	0.989064	0.743719	0.466436	0.223397	0.102022			182.2	0.282858	0.183279	0.116789	0.068005	0.044694			182.2	0.472293	0.220878	0.10098	0.044265	0.01902			182.2	1.43725	1.30325	0.95627	0.452341	0.204452
								182.4	0.989133	0.744091	0.466837	0.223623	0.102131			182.4	0.282858	0.183282	0.116798	0.068014	0.044701			182.4	0.472595	0.221078	0.101082	0.044311	0.01904			182.4	1.43726	1.30357	0.956943	0.452772	0.204667
								182.6	0.9892	0.744463	0.467237	0.223849	0.10224			182.6	0.282858	0.183284	0.116807	0.068023	0.044708			182.6	0.472896	0.221279	0.101185	0.044358	0.01906			182.6	1.43727	1.30389	0.957616	0.453203	0.204881
								182.8	0.989268	0.744834	0.467637	0.224075	0.102349			182.8	0.282858	0.183286	0.116816	0.068032	0.044716			182.8	0.473197	0.22148	0.101287	0.044404	0.01908			182.8	1.43727	1.30421	0.958288	0.453634	0.205096
								183	0.989335	0.745204	0.468037	0.224301	0.102458			183	0.282858	0.183288	0.116825	0.068041	0.044723			183	0.473498	0.22168	0.10139	0.044451	0.019101			183	1.43728	1.30453	0.958959	0.454064	0.20531
								183.2	0.989402	0.745574	0.468437	0.224527	0.102567			183.2	0.282858	0.183291	0.116834	0.06805	0.04473			183.2	0.473798	0.22188	0.101492	0.044497	0.019121			183.2	1.43729	1.30485	0.95963	0.454495	0.205524
								183.4	0.989469	0.745943	0.468837	0.224753	0.102676			183.4	0.282858	0.183293	0.116842	0.068059	0.044737			183.4	0.474099	0.222081	0.101594	0.044544	0.019141			183.4	1.43729	1.30516	0.9603	0.454925	0.205739
								183.6	0.989535	0.746312	0.469236	0.224979	0.102785			183.6	0.282858	0.183295	0.116851	0.068068	0.044744			183.6	0.474398	0.222281	0.101697	0.04459	0.019161			183.6	1.4373	1.30548	0.96097	0.455355	0.205953
								183.8	0.989601	0.74668	0.469635	0.225205	0.102894			183.8	0.282858	0.183297	0.11686	0.068077	0.044751			183.8	0.474698	0.222481	0.101799	0.044637	0.019182			183.8	1.43731	1.3058	0.961639	0.455785	0.206168
								184	0.989667	0.747047	0.470034	0.225431	0.103003			184	0.282858	0.183299	0.116868	0.068085	0.044758			184	0.474997	0.222681	0.101901	0.044683	0.019202			184	1.43731	1.30611	0.962307	0.456215	0.206382
								184.2	0.989732	0.747414	0.470433	0.225656	0.103112			184.2	0.282858	0.183301	0.116877	0.068094	0.044765			184.2	0.475296	0.222881	0.102004	0.04473	0.019222			184.2	1.43732	1.30642	0.962975	0.456645	0.206596
								184.4	0.989798	0.747781	0.470832	0.225882	0.103221			184.4	0.282858	0.183304	0.116885	0.068103	0.044772			184.4	0.475594	0.223081	0.102106	0.044776	0.019242			184.4	1.43732	1.30674	0.963642	0.457074	0.20681
								184.6	0.989862	0.748146	0.47123	0.226108	0.10333			184.6	0.282858	0.183306	0.116894	0.068112	0.044779			184.6	0.475892	0.223281	0.102208	0.044823	0.019262			184.6	1.43733	1.30705	0.964308	0.457504	0.207025
								184.8	0.989927	0.748512	0.471628	0.226333	0.103438			184.8	0.282858	0.183308	0.116902	0.068121	0.044786			184.8	0.47619	0.223481	0.10231	0.044869	0.019283			184.8	1.43734	1.30736	0.964974	0.457933	0.207239
								185	0.989991	0.748876	0.472026	0.226559	0.103547			185	0.282858	0.18331	0.116911	0.068129	0.044793			185	0.476487	0.22368	0.102412	0.044916	0.019303			185	1.43734	1.30767	0.96564	0.458362	0.207453
								185.2	0.990055	0.74924	0.472424	0.226785	0.103656			185.2	0.282858	0.183312	0.116919	0.068138	0.0448			185.2	0.476785	0.22388	0.102515	0.044962	0.019323			185.2	1.43735	1.30798	0.966304	0.458791	0.207667
								185.4	0.990119	0.749604	0.472821	0.22701	0.103765			185.4	0.282858	0.183314	0.116927	0.068147	0.044806			185.4	0.477081	0.22408	0.102617	0.045009	0.019343			185.4	1.43735	1.30829	0.966968	0.45922	0.207882
								185.6	0.990182	0.749967	0.473219	0.227236	0.103874			185.6	0.282858	0.183316	0.116936	0.068155	0.044813			185.6	0.477378	0.224279	0.102719	0.045055	0.019364			185.6	1.43736	1.30859	0.967632	0.459649	0.208096
								185.8	0.990245	0.750329	0.473616	0.227461	0.103983			185.8	0.282858	0.183318	0.116944	0.068164	0.04482			185.8	0.477674	0.224478	0.102821	0.045102	0.019384			185.8	1.43737	1.3089	0.968295	0.460078	0.20831
								186	0.990308	0.750691	0.474013	0.227687	0.104092			186	0.282858	0.18332	0.116952	0.068172	0.044827			186	0.47797	0.224678	0.102923	0.045148	0.019404			186	1.43737	1.30921	0.968957	0.460506	0.208524
								186.2	0.99037	0.751053	0.474409	0.227912	0.104201			186.2	0.282858	0.183322	0.11696	0.068181	0.044834			186.2	0.478265	0.224877	0.103025	0.045195	0.019424			186.2	1.43738	1.30951	0.969619	0.460935	0.208738
								186.4	0.990433	0.751413	0.474806	0.228137	0.104309			186.4	0.282858	0.183324	0.116969	0.068189	0.04484			186.4	0.478561	0.225076	0.103127	0.045241	0.019444			186.4	1.43738	1.30982	0.97028	0.461363	0.208952
								186.6	0.990495	0.751774	0.475202	0.228363	0.104418			186.6	0.282858	0.183326	0.116977	0.068198	0.044847			186.6	0.478855	0.225275	0.103229	0.045287	0.019465			186.6	1.43739	1.31012	0.97094	0.461791	0.209166
								186.8	0.990556	0.752133	0.475598	0.228588	0.104527			186.8	0.282858	0.183328	0.116985	0.068206	0.044854			186.8	0.47915	0.225474	0.103332	0.045334	0.019485			186.8	1.43739	1.31042	0.9716	0.462219	0.20938
								187	0.990617	0.752492	0.475994	0.228813	0.104636			187	0.282858	0.18333	0.116993	0.068214	0.04486			187	0.479444	0.225673	0.103434	0.04538	0.019505			187	1.4374	1.31072	0.972259	0.462647	0.209594
								187.2	0.990678	0.752851	0.47639	0.229039	0.104745			187.2	0.282858	0.183332	0.117001	0.068223	0.044867			187.2	0.479738	0.225872	0.103536	0.045427	0.019525			187.2	1.4374	1.31103	0.972918	0.463075	0.209808
								187.4	0.990739	0.753209	0.476785	0.229264	0.104854			187.4	0.282858	0.183334	0.117009	0.068231	0.044874			187.4	0.480032	0.22607	0.103638	0.045473	0.019545			187.4	1.43741	1.31133	0.973576	0.463503	0.210022
								187.6	0.9908	0.753566	0.477181	0.229489	0.104962			187.6	0.282858	0.183336	0.117017	0.068239	0.04488			187.6	0.480325	0.226269	0.10374	0.04552	0.019566			187.6	1.43741	1.31163	0.974233	0.46393	0.210236
								187.8	0.99086	0.753923	0.477576	0.229714	0.105071			187.8	0.282858	0.183338	0.117025	0.068248	0.044887			187.8	0.480618	0.226468	0.103842	0.045566	0.019586			187.8	1.43742	1.31192	0.97489	0.464358	0.21045
								188	0.99092	0.75428	0.477971	0.229939	0.10518			188	0.282858	0.183339	0.117033	0.068256	0.044893			188	0.480911	0.226666	0.103943	0.045612	0.019606			188	1.43742	1.31222	0.975546	0.464785	0.210664
								188.2	0.990979	0.754635	0.478365	0.230164	0.105289			188.2	0.282858	0.183341	0.11704	0.068264	0.0449			188.2	0.481203	0.226864	0.104045	0.045659	0.019626			188.2	1.43743	1.31252	0.976202	0.465212	0.210878
								188.4	0.991039	0.754991	0.47876	0.230389	0.105398			188.4	0.282858	0.183343	0.117048	0.068272	0.044906			188.4	0.481495	0.227063	0.104147	0.045705	0.019646			188.4	1.43744	1.31281	0.976857	0.465639	0.211092
								188.6	0.991098	0.755345	0.479154	0.230614	0.105506			188.6	0.282858	0.183345	0.117056	0.06828	0.044913			188.6	0.481786	0.227261	0.104249	0.045752	0.019667			188.6	1.43744	1.31311	0.977512	0.466066	0.211306
								188.8	0.991157	0.755699	0.479548	0.230839	0.105615			188.8	0.282858	0.183347	0.117064	0.068289	0.044919			188.8	0.482078	0.227459	0.104351	0.045798	0.019687			188.8	1.43745	1.3134	0.978166	0.466493	0.211519
								189	0.991215	0.756053	0.479942	0.231064	0.105724			189	0.282858	0.183349	0.117071	0.068297	0.044926			189	0.482369	0.227657	0.104453	0.045844	0.019707			189	1.43745	1.3137	0.978819	0.466919	0.211733
								189.2	0.991274	0.756406	0.480335	0.231288	0.105833			189.2	0.282858	0.18335	0.117079	0.068305	0.044932			189.2	0.482659	0.227855	0.104555	0.045891	0.019727			189.2	1.43746	1.31399	0.979471	0.467346	0.211947
								189.4	0.991332	0.756759	0.480729	0.231513	0.105941			189.4	0.282858	0.183352	0.117087	0.068313	0.044939			189.4	0.48295	0.228053	0.104657	0.045937	0.019747			189.4	1.43746	1.31428	0.980124	0.467772	0.212161
								189.6	0.991389	0.757111	0.481122	0.231738	0.10605			189.6	0.282858	0.183354	0.117094	0.068321	0.044945			189.6	0.48324	0.228251	0.104758	0.045984	0.019768			189.6	1.43747	1.31457	0.980775	0.468198	0.212374
								189.8	0.991447	0.757462	0.481515	0.231963	0.106159			189.8	0.282858	0.183356	0.117102	0.068329	0.044951			189.8	0.48353	0.228449	0.10486	0.04603	0.019788			189.8	1.43747	1.31486	0.981426	0.468625	0.212588
								190	0.991504	0.757813	0.481908	0.232187	0.106268			190	0.282858	0.183358	0.117109	0.068337	0.044958			190	0.483819	0.228646	0.104962	0.046076	0.019808			190	1.43748	1.31515	0.982076	0.469051	0.212802
								190.2	0.991561	0.758163	0.482301	0.232412	0.106376			190.2	0.282858	0.183359	0.117117	0.068344	0.044964			190.2	0.484108	0.228844	0.105064	0.046123	0.019828			190.2	1.43748	1.31544	0.982726	0.469476	0.213015
								190.4	0.991618	0.758513	0.482693	0.232636	0.106485			190.4	0.282858	0.183361	0.117124	0.068352	0.04497			190.4	0.484397	0.229042	0.105166	0.046169	0.019848			190.4	1.43748	1.31573	0.983375	0.469902	0.213229
								190.6	0.991674	0.758862	0.483085	0.232861	0.106594			190.6	0.282858	0.183363	0.117132	0.06836	0.044976			190.6	0.484685	0.229239	0.105267	0.046216	0.019869			190.6	1.43749	1.31602	0.984024	0.470328	0.213443
								190.8	0.99173	0.759211	0.483477	0.233085	0.106702			190.8	0.282858	0.183364	0.117139	0.068368	0.044983			190.8	0.484974	0.229436	0.105369	0.046262	0.019889			190.8	1.43749	1.3163	0.984671	0.470753	0.213656
								191	0.991786	0.759559	0.483869	0.23331	0.106811			191	0.282858	0.183366	0.117146	0.068376	0.044989			191	0.485261	0.229634	0.105471	0.046308	0.019909			191	1.4375	1.31659	0.985319	0.471178	0.21387
								191.2	0.991842	0.759907	0.484261	0.233534	0.10692			191.2	0.282858	0.183368	0.117154	0.068384	0.044995			191.2	0.485549	0.229831	0.105572	0.046355	0.019929			191.2	1.4375	1.31688	0.985966	0.471604	0.214083
								191.4	0.991897	0.760254	0.484652	0.233759	0.107029			191.4	0.282858	0.183369	0.117161	0.068391	0.045001			191.4	0.485836	0.230028	0.105674	0.046401	0.019949			191.4	1.43751	1.31716	0.986612	0.472029	0.214297
								191.6	0.991952	0.7606	0.485043	0.233983	0.107137			191.6	0.282858	0.183371	0.117168	0.068399	0.045007			191.6	0.486123	0.230225	0.105776	0.046447	0.019969			191.6	1.43751	1.31744	0.987257	0.472454	0.214511
								191.8	0.992007	0.760946	0.485434	0.234207	0.107246			191.8	0.282858	0.183373	0.117175	0.068407	0.045014			191.8	0.48641	0.230422	0.105877	0.046494	0.01999			191.8	1.43752	1.31773	0.987902	0.472878	0.214724
								192	0.992062	0.761292	0.485825	0.234432	0.107355			192	0.282858	0.183374	0.117183	0.068414	0.04502			192	0.486696	0.230619	0.105979	0.04654	0.02001			192	1.43752	1.31801	0.988547	0.473303	0.214938
								192.2	0.992116	0.761637	0.486216	0.234656	0.107463			192.2	0.282858	0.183376	0.11719	0.068422	0.045026			192.2	0.486982	0.230816	0.10608	0.046586	0.02003			192.2	1.43753	1.31829	0.989191	0.473728	0.215151
								192.4	0.99217	0.761981	0.486606	0.23488	0.107572			192.4	0.282858	0.183378	0.117197	0.06843	0.045032			192.4	0.487268	0.231012	0.106182	0.046633	0.02005			192.4	1.43753	1.31857	0.989834	0.474152	0.215364
								192.6	0.992224	0.762325	0.486996	0.235104	0.107681			192.6	0.282858	0.183379	0.117204	0.068437	0.045038			192.6	0.487553	0.231209	0.106283	0.046679	0.02007			192.6	1.43754	1.31885	0.990476	0.474576	0.215578
								192.8	0.992278	0.762669	0.487386	0.235328	0.107789			192.8	0.282858	0.183381	0.117211	0.068445	0.045044			192.8	0.487838	0.231406	0.106385	0.046725	0.020091			192.8	1.43754	1.31913	0.991118	0.475001	0.215791
								193	0.992331	0.763011	0.487776	0.235552	0.107898			193	0.282858	0.183382	0.117218	0.068452	0.04505			193	0.488123	0.231602	0.106487	0.046772	0.020111			193	1.43754	1.3194	0.99176	0.475425	0.216005
								193.2	0.992384	0.763354	0.488166	0.235776	0.108006			193.2	0.282858	0.183384	0.117225	0.06846	0.045056			193.2	0.488407	0.231799	0.106588	0.046818	0.020131			193.2	1.43755	1.31968	0.992401	0.475849	0.216218
								193.4	0.992437	0.763696	0.488555	0.236	0.108115			193.4	0.282858	0.183386	0.117232	0.068467	0.045062			193.4	0.488691	0.231995	0.10669	0.046864	0.020151			193.4	1.43755	1.31996	0.993041	0.476272	0.216431
								193.6	0.99249	0.764037	0.488944	0.236224	0.108224			193.6	0.282858	0.183387	0.117239	0.068474	0.045068			193.6	0.488975	0.232191	0.106791	0.04691	0.020171			193.6	1.43756	1.32023	0.993681	0.476696	0.216645
								193.8	0.992542	0.764377	0.489333	0.236448	0.108332			193.8	0.282858	0.183389	0.117246	0.068482	0.045074			193.8	0.489258	0.232387	0.106892	0.046957	0.020191			193.8	1.43756	1.32051	0.99432	0.477119	0.216858
								194	0.992594	0.764718	0.489722	0.236672	0.108441			194	0.282858	0.18339	0.117253	0.068489	0.04508			194	0.489541	0.232583	0.106994	0.047003	0.020212			194	1.43756	1.32078	0.994959	0.477543	0.217071
								194.2	0.992646	0.765057	0.490111	0.236896	0.108549			194.2	0.282858	0.183392	0.11726	0.068497	0.045086			194.2	0.489824	0.232779	0.107095	0.047049	0.020232			194.2	1.43757	1.32106	0.995597	0.477966	0.217284
								194.4	0.992698	0.765396	0.490499	0.23712	0.108658			194.4	0.282858	0.183393	0.117266	0.068504	0.045092			194.4	0.490107	0.232975	0.107197	0.047096	0.020252			194.4	1.43757	1.32133	0.996234	0.478389	0.217498
								194.6	0.992749	0.765735	0.490887	0.237343	0.108767			194.6	0.282858	0.183395	0.117273	0.068511	0.045097			194.6	0.490389	0.233171	0.107298	0.047142	0.020272			194.6	1.43758	1.3216	0.996871	0.478812	0.217711
								194.8	0.992801	0.766073	0.491275	0.237567	0.108875			194.8	0.282858	0.183396	0.11728	0.068518	0.045103			194.8	0.490671	0.233367	0.107399	0.047188	0.020292			194.8	1.43758	1.32187	0.997507	0.479235	0.217924
								195	0.992851	0.766411	0.491663	0.237791	0.108984			195	0.282858	0.183398	0.117287	0.068526	0.045109			195	0.490952	0.233563	0.107501	0.047234	0.020312			195	1.43758	1.32214	0.998143	0.479658	0.218137
								195.2	0.992902	0.766748	0.49205	0.238014	0.109092			195.2	0.282858	0.183399	0.117293	0.068533	0.045115			195.2	0.491234	0.233758	0.107602	0.047281	0.020332			195.2	1.43759	1.32241	0.998778	0.48008	0.21835
								195.4	0.992953	0.767084	0.492438	0.238238	0.109201			195.4	0.282858	0.183401	0.1173	0.06854	0.045121			195.4	0.491515	0.233954	0.107703	0.047327	0.020353			195.4	1.43759	1.32268	0.999412	0.480503	0.218563
								195.6	0.993003	0.76742	0.492825	0.238462	0.109309			195.6	0.282858	0.183402	0.117307	0.068547	0.045126			195.6	0.491795	0.234149	0.107805	0.047373	0.020373			195.6	1.4376	1.32295	1.00005	0.480925	0.218777
								195.8	0.993053	0.767756	0.493212	0.238685	0.109418			195.8	0.282858	0.183403	0.117313	0.068554	0.045132			195.8	0.492076	0.234345	0.107906	0.047419	0.020393			195.8	1.4376	1.32322	1.00068	0.481348	0.21899
								196	0.993103	0.768091	0.493599	0.238909	0.109527			196	0.282858	0.183405	0.11732	0.068561	0.045138			196	0.492356	0.23454	0.108007	0.047466	0.020413			196	1.4376	1.32349	1.00131	0.48177	0.219203
								196.2	0.993152	0.768425	0.493985	0.239132	0.109635			196.2	0.282858	0.183406	0.117326	0.068569	0.045144			196.2	0.492636	0.234735	0.108108	0.047512	0.020433			196.2	1.43761	1.32375	1.00194	0.482192	0.219416
								196.4	0.993202	0.768759	0.494372	0.239355	0.109744			196.4	0.282858	0.183408	0.117333	0.068576	0.045149			196.4	0.492915	0.234931	0.10821	0.047558	0.020453			196.4	1.43761	1.32402	1.00258	0.482614	0.219629
								196.6	0.993251	0.769093	0.494758	0.239579	0.109852			196.6	0.282858	0.183409	0.117339	0.068583	0.045155			196.6	0.493194	0.235126	0.108311	0.047604	0.020473			196.6	1.43762	1.32428	1.00321	0.483035	0.219842
								196.8	0.9933	0.769426	0.495144	0.239802	0.109961			196.8	0.282858	0.18341	0.117346	0.06859	0.045161			196.8	0.493473	0.235321	0.108412	0.047651	0.020494			196.8	1.43762	1.32455	1.00384	0.483457	0.220055
								197	0.993348	0.769758	0.49553	0.240025	0.110069			197	0.282858	0.183412	0.117352	0.068597	0.045166			197	0.493752	0.235516	0.108513	0.047697	0.020514			197	1.43762	1.32481	1.00447	0.483878	0.220268
								197.2	0.993397	0.77009	0.495915	0.240249	0.110178			197.2	0.282858	0.183413	0.117359	0.068604	0.045172			197.2	0.49403	0.23571	0.108614	0.047743	0.020534			197.2	1.43763	1.32507	1.0051	0.4843	0.220481
								197.4	0.993445	0.770421	0.496301	0.240472	0.110286			197.4	0.282858	0.183415	0.117365	0.06861	0.045177			197.4	0.494308	0.235905	0.108715	0.047789	0.020554			197.4	1.43763	1.32533	1.00572	0.484721	0.220694
								197.6	0.993493	0.770752	0.496686	0.240695	0.110395			197.6	0.282858	0.183416	0.117371	0.068617	0.045183			197.6	0.494585	0.2361	0.108817	0.047835	0.020574			197.6	1.43763	1.32559	1.00635	0.485142	0.220906
								197.8	0.993541	0.771083	0.497071	0.240918	0.110503			197.8	0.282858	0.183417	0.117378	0.068624	0.045189			197.8	0.494863	0.236294	0.108918	0.047882	0.020594			197.8	1.43764	1.32585	1.00698	0.485563	0.221119
								198	0.993588	0.771412	0.497455	0.241141	0.110612			198	0.282858	0.183419	0.117384	0.068631	0.045194			198	0.49514	0.236489	0.109019	0.047928	0.020614			198	1.43764	1.32611	1.00761	0.485984	0.221332
								198.2	0.993635	0.771742	0.49784	0.241364	0.11072			198.2	0.282858	0.18342	0.11739	0.068638	0.0452			198.2	0.495416	0.236683	0.10912	0.047974	0.020635			198.2	1.43764	1.32637	1.00823	0.486404	0.221545
								198.4	0.993683	0.772071	0.498224	0.241587	0.110828			198.4	0.282858	0.183421	0.117397	0.068645	0.045205			198.4	0.495693	0.236878	0.109221	0.04802	0.020655			198.4	1.43765	1.32663	1.00886	0.486825	0.221758
								198.6	0.993729	0.772399	0.498609	0.24181	0.110937			198.6	0.282858	0.183422	0.117403	0.068651	0.045211			198.6	0.495969	0.237072	0.109322	0.048066	0.020675			198.6	1.43765	1.32689	1.00949	0.487245	0.221971
								198.8	0.993776	0.772727	0.498993	0.242033	0.111045			198.8	0.282858	0.183424	0.117409	0.068658	0.045216			198.8	0.496245	0.237266	0.109423	0.048113	0.020695			198.8	1.43765	1.32715	1.01011	0.487666	0.222183
								199	0.993823	0.773054	0.499376	0.242256	0.111154			199	0.282858	0.183425	0.117415	0.068665	0.045221			199	0.49652	0.23746	0.109524	0.048159	0.020715			199	1.43766	1.3274	1.01073	0.488086	0.222396
								199.2	0.993869	0.773381	0.49976	0.242479	0.111262			199.2	0.282858	0.183426	0.117421	0.068672	0.045227			199.2	0.496795	0.237655	0.109625	0.048205	0.020735			199.2	1.43766	1.32766	1.01136	0.488506	0.222609
								199.4	0.993915	0.773707	0.500143	0.242702	0.111371			199.4	0.282858	0.183428	0.117427	0.068678	0.045232			199.4	0.49707	0.237848	0.109726	0.048251	0.020755			199.4	1.43766	1.32791	1.01198	0.488926	0.222822
								199.6	0.993961	0.774033	0.500526	0.242924	0.111479			199.6	0.282858	0.183429	0.117433	0.068685	0.045238			199.6	0.497345	0.238042	0.109827	0.048297	0.020775			199.6	1.43767	1.32817	1.0126	0.489346	0.223034
								199.8	0.994006	0.774358	0.500909	0.243147	0.111588			199.8	0.282858	0.18343	0.117439	0.068692	0.045243			199.8	0.497619	0.238236	0.109928	0.048344	0.020796			199.8	1.43767	1.32842	1.01323	0.489765	0.223247
								200	0.994052	0.774683	0.501292	0.24337	0.111696			200	0.282858	0.183431	0.117445	0.068698	0.045248			200	0.497893	0.23843	0.110029	0.04839	0.020816			200	1.43767	1.32867	1.01385	0.490185	0.22346
								200.2	0.994097	0.775007	0.501675	0.243592	0.111804			200.2	0.282858	0.183433	0.117451	0.068705	0.045254			200.2	0.498167	0.238624	0.110129	0.048436	0.020836			200.2	1.43768	1.32892	1.01447	0.490604	0.223672
								200.4	0.994142	0.775331	0.502057	0.243815	0.111913			200.4	0.282858	0.183434	0.117457	0.068711	0.045259			200.4	0.49844	0.238817	0.11023	0.048482	0.020856			200.4	1.43768	1.32917	1.01509	0.491024	0.223885
								200.6	0.994186	0.775654	0.502439	0.244038	0.112021			200.6	0.282858	0.183435	0.117463	0.068718	0.045264			200.6	0.498713	0.239011	0.110331	0.048528	0.020876			200.6	1.43768	1.32943	1.01571	0.491443	0.224097
								200.8	0.994231	0.775977	0.502821	0.24426	0.11213			200.8	0.282858	0.183436	0.117469	0.068724	0.045269			200.8	0.498986	0.239204	0.110432	0.048574	0.020896			200.8	1.43769	1.32968	1.01633	0.491862	0.22431
								201	0.994275	0.776299	0.503203	0.244483	0.112238			201	0.282859	0.183437	0.117475	0.068731	0.045275			201	0.499258	0.239398	0.110533	0.04862	0.020916			201	1.43769	1.32993	1.01694	0.492281	0.224522
								201.2	0.994319	0.776621	0.503585	0.244705	0.112346			201.2	0.282859	0.183439	0.117481	0.068737	0.04528			201.2	0.499531	0.239591	0.110634	0.048667	0.020936			201.2	1.43769	1.33017	1.01756	0.4927	0.224735
								201.4	0.994363	0.776943	0.503966	0.244928	0.112455			201.4	0.282859	0.18344	0.117487	0.068744	0.045285			201.4	0.499802	0.239784	0.110734	0.048713	0.020956			201.4	1.43769	1.33042	1.01818	0.493118	0.224947
								201.6	0.994407	0.777263	0.504347	0.24515	0.112563			201.6	0.282859	0.183441	0.117492	0.06875	0.04529			201.6	0.500074	0.239977	0.110835	0.048759	0.020977			201.6	1.4377	1.33067	1.0188	0.493537	0.22516
								201.8	0.994451	0.777584	0.504728	0.245372	0.112671			201.8	0.282859	0.183442	0.117498	0.068757	0.045296			201.8	0.500345	0.24017	0.110936	0.048805	0.020997			201.8	1.4377	1.33092	1.01941	0.493955	0.225372
								202	0.994494	0.777903	0.505109	0.245595	0.11278			202	0.282859	0.183443	0.117504	0.068763	0.045301			202	0.500616	0.240363	0.111037	0.048851	0.021017			202	1.4377	1.33116	1.02003	0.494373	0.225585
								202.2	0.994537	0.778223	0.50549	0.245817	0.112888			202.2	0.282859	0.183444	0.11751	0.068769	0.045306			202.2	0.500887	0.240556	0.111137	0.048897	0.021037			202.2	1.43771	1.33141	1.02064	0.494792	0.225797
								202.4	0.99458	0.778542	0.50587	0.246039	0.112996			202.4	0.282859	0.183446	0.117515	0.068776	0.045311			202.4	0.501157	0.240749	0.111238	0.048943	0.021057			202.4	1.43771	1.33165	1.02126	0.49521	0.22601
								202.6	0.994623	0.77886	0.506251	0.246261	0.113105			202.6	0.282859	0.183447	0.117521	0.068782	0.045316			202.6	0.501428	0.240942	0.111339	0.048989	0.021077			202.6	1.43771	1.33189	1.02187	0.495627	0.226222
								202.8	0.994665	0.779178	0.506631	0.246483	0.113213			202.8	0.282859	0.183448	0.117527	0.068788	0.045321			202.8	0.501697	0.241134	0.11144	0.049035	0.021097			202.8	1.43772	1.33214	1.02249	0.496045	0.226434
								203	0.994708	0.779495	0.50701	0.246705	0.113321			203	0.282859	0.183449	0.117532	0.068794	0.045326			203	0.501967	0.241327	0.11154	0.049082	0.021117			203	1.43772	1.33238	1.0231	0.496463	0.226647
								203.2	0.99475	0.779812	0.50739	0.246928	0.11343			203.2	0.282859	0.18345	0.117538	0.068801	0.045331			203.2	0.502236	0.241519	0.111641	0.049128	0.021137			203.2	1.43772	1.33262	1.02371	0.49688	0.226859
								203.4	0.994792	0.780128	0.507769	0.24715	0.113538			203.4	0.282859	0.183451	0.117544	0.068807	0.045336			203.4	0.502505	0.241712	0.111741	0.049174	0.021158			203.4	1.43772	1.33286	1.02432	0.497298	0.227071
								203.6	0.994834	0.780444	0.508149	0.247372	0.113646			203.6	0.282859	0.183452	0.117549	0.068813	0.045341			203.6	0.502774	0.241904	0.111842	0.04922	0.021178			203.6	1.43773	1.3331	1.02493	0.497715	0.227283
								203.8	0.994875	0.78076	0.508528	0.247594	0.113754			203.8	0.282859	0.183453	0.117555	0.068819	0.045346			203.8	0.503042	0.242096	0.111943	0.049266	0.021198			203.8	1.43773	1.33334	1.02554	0.498132	0.227496
								204	0.994916	0.781074	0.508907	0.247815	0.113863			204	0.282859	0.183454	0.11756	0.068825	0.045351			204	0.50331	0.242289	0.112043	0.049312	0.021218			204	1.43773	1.33358	1.02615	0.498549	0.227708
								204.2	0.994958	0.781389	0.509285	0.248037	0.113971			204.2	0.282859	0.183455	0.117566	0.068831	0.045356			204.2	0.503578	0.242481	0.112144	0.049358	0.021238			204.2	1.43774	1.33382	1.02676	0.498966	0.22792
								204.4	0.994999	0.781703	0.509664	0.248259	0.114079			204.4	0.282859	0.183457	0.117571	0.068837	0.045361			204.4	0.503845	0.242673	0.112244	0.049404	0.021258			204.4	1.43774	1.33406	1.02737	0.499383	0.228132
								204.6	0.995039	0.782016	0.510042	0.248481	0.114188			204.6	0.282859	0.183458	0.117576	0.068844	0.045366			204.6	0.504112	0.242865	0.112345	0.04945	0.021278			204.6	1.43774	1.3343	1.02798	0.499799	0.228344
								204.8	0.99508	0.782329	0.51042	0.248703	0.114296			204.8	0.282859	0.183459	0.117582	0.06885	0.045371			204.8	0.504379	0.243057	0.112445	0.049496	0.021298			204.8	1.43774	1.33453	1.02859	0.500216	0.228557
								205	0.99512	0.782642	0.510798	0.248924	0.114404			205	0.282859	0.18346	0.117587	0.068856	0.045376			205	0.504646	0.243248	0.112546	0.049542	0.021318			205	1.43775	1.33477	1.0292	0.500632	0.228769
								205.2	0.995161	0.782954	0.511176	0.249146	0.114512			205.2	0.282859	0.183461	0.117593	0.068862	0.045381			205.2	0.504912	0.24344	0.112646	0.049588	0.021338			205.2	1.43775	1.335	1.0298	0.501049	0.228981
								205.4	0.995201	0.783265	0.511553	0.249368	0.114621			205.4	0.282859	0.183462	0.117598	0.068868	0.045386			205.4	0.505178	0.243632	0.112747	0.049634	0.021358			205.4	1.43775	1.33524	1.03041	0.501465	0.229193
								205.6	0.995241	0.783576	0.51193	0.249589	0.114729			205.6	0.282859	0.183463	0.117603	0.068874	0.045391			205.6	0.505444	0.243823	0.112847	0.04968	0.021378			205.6	1.43775	1.33547	1.03102	0.501881	0.229405
								205.8	0.99528	0.783887	0.512307	0.249811	0.114837			205.8	0.282859	0.183464	0.117608	0.068879	0.045396			205.8	0.505709	0.244015	0.112947	0.049726	0.021399			205.8	1.43776	1.33571	1.03162	0.502297	0.229617
								206	0.99532	0.784197	0.512684	0.250032	0.114945			206	0.282859	0.183465	0.117614	0.068885	0.0454			206	0.505974	0.244206	0.113048	0.049772	0.021419			206	1.43776	1.33594	1.03223	0.502712	0.229829
								206.2	0.995359	0.784507	0.513061	0.250254	0.115053			206.2	0.282859	0.183466	0.117619	0.068891	0.045405			206.2	0.506239	0.244398	0.113148	0.049818	0.021439			206.2	1.43776	1.33617	1.03283	0.503128	0.230041
								206.4	0.995398	0.784816	0.513437	0.250475	0.115162			206.4	0.282859	0.183467	0.117624	0.068897	0.04541			206.4	0.506504	0.244589	0.113249	0.049864	0.021459			206.4	1.43776	1.3364	1.03343	0.503543	0.230253
								206.6	0.995437	0.785124	0.513814	0.250697	0.11527			206.6	0.282859	0.183468	0.117629	0.068903	0.045415			206.6	0.506768	0.24478	0.113349	0.049911	0.021479			206.6	1.43777	1.33663	1.03404	0.503959	0.230465
								206.8	0.995476	0.785432	0.51419	0.250918	0.115378			206.8	0.282859	0.183469	0.117634	0.068909	0.04542			206.8	0.507032	0.244971	0.113449	0.049957	0.021499			206.8	1.43777	1.33686	1.03464	0.504374	0.230677
								207	0.995515	0.78574	0.514566	0.251139	0.115486			207	0.282859	0.18347	0.11764	0.068915	0.045424			207	0.507296	0.245162	0.11355	0.050003	0.021519			207	1.43777	1.33709	1.03524	0.504789	0.230889
								207.2	0.995553	0.786047	0.514941	0.251361	0.115594			207.2	0.282859	0.183471	0.117645	0.06892	0.045429			207.2	0.507559	0.245353	0.11365	0.050049	0.021539			207.2	1.43777	1.33732	1.03584	0.505204	0.231101
								207.4	0.995591	0.786354	0.515317	0.251582	0.115703			207.4	0.282859	0.183472	0.11765	0.068926	0.045434			207.4	0.507822	0.245544	0.11375	0.050095	0.021559			207.4	1.43778	1.33755	1.03644	0.505619	0.231313
								207.6	0.995629	0.78666	0.515692	0.251803	0.115811			207.6	0.282859	0.183473	0.117655	0.068932	0.045438			207.6	0.508085	0.245735	0.11385	0.050141	0.021579			207.6	1.43778	1.33778	1.03704	0.506034	0.231524
								207.8	0.995667	0.786966	0.516067	0.252024	0.115919			207.8	0.282859	0.183474	0.11766	0.068938	0.045443			207.8	0.508347	0.245926	0.113951	0.050187	0.021599			207.8	1.43778	1.33801	1.03764	0.506448	0.231736
								208	0.995705	0.787272	0.516442	0.252246	0.116027			208	0.282859	0.183474	0.117665	0.068943	0.045448			208	0.50861	0.246116	0.114051	0.050233	0.021619			208	1.43778	1.33823	1.03824	0.506863	0.231948
								208.2	0.995742	0.787576	0.516817	0.252467	0.116135			208.2	0.282859	0.183475	0.11767	0.068949	0.045452			208.2	0.508872	0.246307	0.114151	0.050278	0.021639			208.2	1.43779	1.33846	1.03884	0.507277	0.23216
								208.4	0.99578	0.787881	0.517192	0.252688	0.116243			208.4	0.282859	0.183476	0.117675	0.068955	0.045457			208.4	0.509133	0.246498	0.114251	0.050324	0.021659			208.4	1.43779	1.33868	1.03944	0.507691	0.232372
								208.6	0.995817	0.788185	0.517566	0.252909	0.116351			208.6	0.282859	0.183477	0.11768	0.06896	0.045462			208.6	0.509395	0.246688	0.114351	0.05037	0.02168			208.6	1.43779	1.33891	1.04004	0.508105	0.232583
								208.8	0.995854	0.788488	0.51794	0.25313	0.11646			208.8	0.282859	0.183478	0.117685	0.068966	0.045466			208.8	0.509656	0.246878	0.114452	0.050416	0.0217			208.8	1.43779	1.33913	1.04063	0.508519	0.232795
								209	0.995891	0.788791	0.518314	0.253351	0.116568			209	0.282859	0.183479	0.11769	0.068972	0.045471			209	0.509916	0.247069	0.114552	0.050462	0.02172			209	1.43779	1.33936	1.04123	0.508933	0.233007
								209.2	0.995927	0.789094	0.518688	0.253572	0.116676			209.2	0.282859	0.18348	0.117695	0.068977	0.045475			209.2	0.510177	0.247259	0.114652	0.050508	0.02174			209.2	1.4378	1.33958	1.04183	0.509347	0.233218
								209.4	0.995964	0.789396	0.519062	0.253792	0.116784			209.4	0.282859	0.183481	0.117699	0.068983	0.04548			209.4	0.510437	0.247449	0.114752	0.050554	0.02176			209.4	1.4378	1.3398	1.04242	0.509761	0.23343
								209.6	0.996	0.789697	0.519435	0.254013	0.116892			209.6	0.282859	0.183482	0.117704	0.068988	0.045485			209.6	0.510697	0.247639	0.114852	0.0506	0.02178			209.6	1.4378	1.34002	1.04302	0.510174	0.233642
								209.8	0.996036	0.789998	0.519808	0.254234	0.117			209.8	0.282859	0.183483	0.117709	0.068994	0.045489			209.8	0.510957	0.247829	0.114952	0.050646	0.0218			209.8	1.4378	1.34024	1.04361	0.510587	0.233853
								210	0.996072	0.790299	0.520181	0.254455	0.117108			210	0.282859	0.183484	0.117714	0.068999	0.045494			210	0.511216	0.248019	0.115052	0.050692	0.02182			210	1.4378	1.34046	1.0442	0.511001	0.234065
								210.2	0.996108	0.790599	0.520554	0.254675	0.117216			210.2	0.282859	0.183484	0.117719	0.069005	0.045498			210.2	0.511475	0.248209	0.115152	0.050738	0.02184			210.2	1.43781	1.34068	1.0448	0.511414	0.234276
								210.4	0.996144	0.790899	0.520927	0.254896	0.117324			210.4	0.282859	0.183485	0.117723	0.06901	0.045503			210.4	0.511734	0.248398	0.115252	0.050784	0.02186			210.4	1.43781	1.3409	1.04539	0.511827	0.234488
								210.6	0.996179	0.791198	0.521299	0.255117	0.117432			210.6	0.282859	0.183486	0.117728	0.069016	0.045507			210.6	0.511992	0.248588	0.115352	0.05083	0.02188			210.6	1.43781	1.34112	1.04598	0.51224	0.2347
								210.8	0.996215	0.791497	0.521671	0.255337	0.11754			210.8	0.282859	0.183487	0.117733	0.069021	0.045511			210.8	0.512251	0.248778	0.115452	0.050876	0.0219			210.8	1.43781	1.34134	1.04657	0.512652	0.234911
								211	0.99625	0.791795	0.522043	0.255558	0.117648			211	0.282859	0.183488	0.117738	0.069026	0.045516			211	0.512509	0.248967	0.115552	0.050922	0.02192			211	1.43782	1.34156	1.04716	0.513065	0.235123
								211.2	0.996285	0.792093	0.522415	0.255778	0.117757			211.2	0.282859	0.183489	0.117742	0.069032	0.04552			211.2	0.512766	0.249157	0.115652	0.050968	0.02194			211.2	1.43782	1.34177	1.04775	0.513477	0.235334
								211.4	0.99632	0.79239	0.522787	0.255999	0.117865			211.4	0.282859	0.183489	0.117747	0.069037	0.045525			211.4	0.513024	0.249346	0.115752	0.051014	0.02196			211.4	1.43782	1.34199	1.04834	0.51389	0.235545
								211.6	0.996355	0.792687	0.523158	0.256219	0.117973			211.6	0.282859	0.18349	0.117752	0.069042	0.045529			211.6	0.513281	0.249535	0.115852	0.05106	0.02198			211.6	1.43782	1.3422	1.04893	0.514302	0.235757
								211.8	0.996389	0.792984	0.52353	0.25644	0.118081			211.8	0.282859	0.183491	0.117756	0.069048	0.045534			211.8	0.513538	0.249724	0.115952	0.051105	0.022			211.8	1.43782	1.34242	1.04952	0.514714	0.235968
								212	0.996423	0.79328	0.523901	0.25666	0.118189			212	0.282859	0.183492	0.117761	0.069053	0.045538			212	0.513794	0.249914	0.116052	0.051151	0.02202			212	1.43783	1.34263	1.05011	0.515126	0.23618
								212.2	0.996458	0.793576	0.524272	0.25688	0.118297			212.2	0.282859	0.183493	0.117765	0.069058	0.045542			212.2	0.51405	0.250103	0.116152	0.051197	0.02204			212.2	1.43783	1.34285	1.0507	0.515538	0.236391
								212.4	0.996492	0.793871	0.524642	0.257101	0.118405			212.4	0.282859	0.183494	0.11777	0.069064	0.045547			212.4	0.514306	0.250292	0.116251	0.051243	0.02206			212.4	1.43783	1.34306	1.05128	0.51595	0.236602
								212.6	0.996526	0.794165	0.525013	0.257321	0.118513			212.6	0.282859	0.183494	0.117774	0.069069	0.045551			212.6	0.514562	0.250481	0.116351	0.051289	0.02208			212.6	1.43783	1.34327	1.05187	0.516361	0.236814
								212.8	0.996559	0.79446	0.525383	0.257541	0.118621			212.8	0.282859	0.183495	0.117779	0.069074	0.045555			212.8	0.514818	0.250669	0.116451	0.051335	0.022101			212.8	1.43783	1.34349	1.05246	0.516773	0.237025
								213	0.996593	0.794753	0.525753	0.257761	0.118729			213	0.282859	0.183496	0.117783	0.069079	0.045559			213	0.515073	0.250858	0.116551	0.051381	0.022121			213	1.43783	1.3437	1.05304	0.517184	0.237236
								213.2	0.996626	0.795047	0.526123	0.257982	0.118837			213.2	0.282859	0.183497	0.117788	0.069084	0.045564			213.2	0.515327	0.251047	0.116651	0.051427	0.022141			213.2	1.43784	1.34391	1.05363	0.517595	0.237448
								213.4	0.99666	0.795339	0.526493	0.258202	0.118945			213.4	0.282859	0.183498	0.117792	0.06909	0.045568			213.4	0.515582	0.251235	0.11675	0.051473	0.022161			213.4	1.43784	1.34412	1.05421	0.518006	0.237659
								213.6	0.996693	0.795632	0.526862	0.258422	0.119053			213.6	0.282859	0.183498	0.117797	0.069095	0.045572			213.6	0.515836	0.251424	0.11685	0.051518	0.022181			213.6	1.43784	1.34433	1.0548	0.518417	0.23787
								213.8	0.996726	0.795924	0.527232	0.258642	0.119161			213.8	0.282859	0.183499	0.117801	0.0691	0.045576			213.8	0.51609	0.251612	0.11695	0.051564	0.022201			213.8	1.43784	1.34454	1.05538	0.518828	0.238081
								214	0.996759	0.796215	0.527601	0.258862	0.119269			214	0.282859	0.1835	0.117806	0.069105	0.045581			214	0.516344	0.251801	0.11705	0.05161	0.022221			214	1.43784	1.34475	1.05596	0.519239	0.238292
								214.2	0.996791	0.796506	0.52797	0.259082	0.119376			214.2	0.282859	0.183501	0.11781	0.06911	0.045585			214.2	0.516598	0.251989	0.117149	0.051656	0.022241			214.2	1.43785	1.34495	1.05655	0.519649	0.238504
								214.4	0.996824	0.796797	0.528339	0.259301	0.119484			214.4	0.282859	0.183501	0.117814	0.069115	0.045589			214.4	0.516851	0.252177	0.117249	0.051702	0.022261			214.4	1.43785	1.34516	1.05713	0.52006	0.238715
								214.6	0.996856	0.797087	0.528707	0.259521	0.119592			214.6	0.282859	0.183502	0.117819	0.06912	0.045593			214.6	0.517104	0.252365	0.117349	0.051748	0.022281			214.6	1.43785	1.34537	1.05771	0.52047	0.238926
								214.8	0.996888	0.797377	0.529076	0.259741	0.1197			214.8	0.282859	0.183503	0.117823	0.069125	0.045597			214.8	0.517356	0.252553	0.117448	0.051793	0.022301			214.8	1.43785	1.34557	1.05829	0.520881	0.239137
								215	0.99692	0.797666	0.529444	0.259961	0.119808			215	0.282859	0.183504	0.117827	0.06913	0.045602			215	0.517609	0.252741	0.117548	0.051839	0.022321			215	1.43785	1.34578	1.05887	0.521291	0.239348
								215.2	0.996952	0.797955	0.529812	0.260181	0.119916			215.2	0.282859	0.183504	0.117831	0.069135	0.045606			215.2	0.517861	0.252929	0.117647	0.051885	0.022341			215.2	1.43786	1.34599	1.05945	0.521701	0.239559
								215.4	0.996984	0.798243	0.53018	0.2604	0.120024			215.4	0.282859	0.183505	0.117836	0.06914	0.04561			215.4	0.518113	0.253117	0.117747	0.051931	0.022361			215.4	1.43786	1.34619	1.06003	0.52211	0.23977
								215.6	0.997016	0.798531	0.530547	0.26062	0.120132			215.6	0.282859	0.183506	0.11784	0.069145	0.045614			215.6	0.518364	0.253305	0.117847	0.051977	0.022381			215.6	1.43786	1.3464	1.06061	0.52252	0.239981
								215.8	0.997047	0.798819	0.530915	0.26084	0.12024			215.8	0.282859	0.183506	0.117844	0.06915	0.045618			215.8	0.518615	0.253493	0.117946	0.052023	0.022401			215.8	1.43786	1.3466	1.06119	0.52293	0.240192
								216	0.997078	0.799106	0.531282	0.261059	0.120348			216	0.282859	0.183507	0.117848	0.069155	0.045622			216	0.518866	0.25368	0.118046	0.052068	0.022421			216	1.43786	1.3468	1.06176	0.523339	0.240403
								216.2	0.99711	0.799392	0.531649	0.261279	0.120456			216.2	0.282859	0.183508	0.117853	0.06916	0.045626			216.2	0.519117	0.253868	0.118145	0.052114	0.022441			216.2	1.43786	1.347	1.06234	0.523749	0.240614
								216.4	0.997141	0.799678	0.532016	0.261498	0.120564			216.4	0.282859	0.183509	0.117857	0.069165	0.04563			216.4	0.519367	0.254055	0.118245	0.05216	0.022461			216.4	1.43786	1.34721	1.06292	0.524158	0.240825
								216.6	0.997172	0.799964	0.532383	0.261718	0.120671			216.6	0.282859	0.183509	0.117861	0.06917	0.045634			216.6	0.519618	0.254243	0.118344	0.052206	0.022481			216.6	1.43787	1.34741	1.06349	0.524567	0.241036
								216.8	0.997202	0.800249	0.532749	0.261937	0.120779			216.8	0.282859	0.18351	0.117865	0.069175	0.045638			216.8	0.519867	0.25443	0.118444	0.052252	0.022501			216.8	1.43787	1.34761	1.06407	0.524976	0.241247
								217	0.997233	0.800534	0.533116	0.262157	0.120887			217	0.282859	0.183511	0.117869	0.069179	0.045642			217	0.520117	0.254617	0.118543	0.052297	0.022521			217	1.43787	1.34781	1.06464	0.525385	0.241458
								217.2	0.997263	0.800818	0.533482	0.262376	0.120995			217.2	0.282859	0.183511	0.117873	0.069184	0.045646			217.2	0.520366	0.254804	0.118643	0.052343	0.022541			217.2	1.43787	1.34801	1.06522	0.525793	0.241668
								217.4	0.997294	0.801102	0.533848	0.262595	0.121103			217.4	0.282859	0.183512	0.117877	0.069189	0.04565			217.4	0.520615	0.254992	0.118742	0.052389	0.022561			217.4	1.43787	1.34821	1.06579	0.526202	0.241879
								217.6	0.997324	0.801386	0.534213	0.262815	0.121211			217.6	0.282859	0.183513	0.117881	0.069194	0.045654			217.6	0.520864	0.255179	0.118841	0.052435	0.022581			217.6	1.43788	1.34841	1.06637	0.526611	0.24209
								217.8	0.997354	0.801669	0.534579	0.263034	0.121319			217.8	0.282859	0.183513	0.117885	0.069199	0.045658			217.8	0.521113	0.255366	0.118941	0.052481	0.022601			217.8	1.43788	1.3486	1.06694	0.527019	0.242301
								218	0.997384	0.801952	0.534944	0.263253	0.121426			218	0.282859	0.183514	0.117889	0.069203	0.045662			218	0.521361	0.255552	0.11904	0.052526	0.022621			218	1.43788	1.3488	1.06751	0.527427	0.242512
								218.2	0.997414	0.802234	0.535309	0.263472	0.121534			218.2	0.282859	0.183515	0.117893	0.069208	0.045666			218.2	0.521609	0.255739	0.119139	0.052572	0.022641			218.2	1.43788	1.349	1.06808	0.527835	0.242722
								218.4	0.997443	0.802516	0.535674	0.263691	0.121642			218.4	0.282859	0.183515	0.117897	0.069213	0.04567			218.4	0.521857	0.255926	0.119239	0.052618	0.022661			218.4	1.43788	1.34919	1.06865	0.528243	0.242933
								218.6	0.997473	0.802797	0.536039	0.263911	0.12175			218.6	0.282859	0.183516	0.117901	0.069217	0.045674			218.6	0.522104	0.256113	0.119338	0.052664	0.022681			218.6	1.43788	1.34939	1.06922	0.528651	0.243144
								218.8	0.997502	0.803078	0.536404	0.26413	0.121858			218.8	0.282859	0.183517	0.117905	0.069222	0.045678			218.8	0.522351	0.256299	0.119437	0.052709	0.022701			218.8	1.43788	1.34959	1.0698	0.529059	0.243354
								219	0.997531	0.803358	0.536768	0.264349	0.121965			219	0.282859	0.183517	0.117909	0.069227	0.045681			219	0.522598	0.256486	0.119537	0.052755	0.022721			219	1.43789	1.34978	1.07036	0.529466	0.243565
								219.2	0.997561	0.803638	0.537133	0.264568	0.122073			219.2	0.282859	0.183518	0.117913	0.069231	0.045685			219.2	0.522845	0.256672	0.119636	0.052801	0.022741			219.2	1.43789	1.34997	1.07093	0.529874	0.243776
								219.4	0.997589	0.803918	0.537497	0.264786	0.122181			219.4	0.282859	0.183519	0.117917	0.069236	0.045689			219.4	0.523091	0.256858	0.119735	0.052847	0.022761			219.4	1.43789	1.35017	1.0715	0.530281	0.243986
								219.6	0.997618	0.804197	0.53786	0.265005	0.122289			219.6	0.282859	0.183519	0.117921	0.069241	0.045693			219.6	0.523337	0.257045	0.119834	0.052892	0.022781			219.6	1.43789	1.35036	1.07207	0.530689	0.244197
								219.8	0.997647	0.804476	0.538224	0.265224	0.122397			219.8	0.282859	0.18352	0.117925	0.069245	0.045697			219.8	0.523583	0.257231	0.119934	0.052938	0.022801			219.8	1.43789	1.35055	1.07264	0.531096	0.244408
								220	0.997676	0.804754	0.538588	0.265443	0.122504			220	0.282859	0.18352	0.117929	0.06925	0.045701			220	0.523828	0.257417	0.120033	0.052984	0.022821			220	1.43789	1.35075	1.07321	0.531503	0.244618
								220.2	0.997704	0.805032	0.538951	0.265662	0.122612			220.2	0.282859	0.183521	0.117932	0.069254	0.045704			220.2	0.524074	0.257603	0.120132	0.05303	0.022841			220.2	1.43789	1.35094	1.07377	0.53191	0.244829
								220.4	0.997732	0.805309	0.539314	0.265881	0.12272			220.4	0.282859	0.183522	0.117936	0.069259	0.045708			220.4	0.524319	0.257789	0.120231	0.053075	0.022861			220.4	1.43789	1.35113	1.07434	0.532316	0.245039
								220.6	0.99776	0.805586	0.539677	0.266099	0.122828			220.6	0.282859	0.183522	0.11794	0.069263	0.045712			220.6	0.524563	0.257975	0.12033	0.053121	0.022881			220.6	1.4379	1.35132	1.0749	0.532723	0.24525
								220.8	0.997788	0.805863	0.54004	0.266318	0.122935			220.8	0.282859	0.183523	0.117944	0.069268	0.045716			220.8	0.524808	0.258161	0.12043	0.053167	0.022901			220.8	1.4379	1.35151	1.07547	0.533129	0.24546
								221	0.997816	0.806139	0.540402	0.266537	0.123043			221	0.282859	0.183523	0.117947	0.069272	0.045719			221	0.525052	0.258346	0.120529	0.053212	0.022921			221	1.4379	1.3517	1.07603	0.533536	0.245671
								221.2	0.997844	0.806415	0.540764	0.266755	0.123151			221.2	0.282859	0.183524	0.117951	0.069277	0.045723			221.2	0.525296	0.258532	0.120628	0.053258	0.022941			221.2	1.4379	1.35189	1.0766	0.533942	0.245881
								221.4	0.997872	0.80669	0.541127	0.266974	0.123258			221.4	0.282859	0.183525	0.117955	0.069281	0.045727			221.4	0.52554	0.258718	0.120727	0.053304	0.022961			221.4	1.4379	1.35208	1.07716	0.534348	0.246091
								221.6	0.997899	0.806965	0.541489	0.267192	0.123366			221.6	0.282859	0.183525	0.117959	0.069286	0.045731			221.6	0.525783	0.258903	0.120826	0.053349	0.022981			221.6	1.4379	1.35227	1.07773	0.534754	0.246302
								221.8	0.997927	0.807239	0.54185	0.267411	0.123474			221.8	0.282859	0.183526	0.117962	0.06929	0.045734			221.8	0.526026	0.259089	0.120925	0.053395	0.023001			221.8	1.4379	1.35245	1.07829	0.53516	0.246512
								222	0.997954	0.807513	0.542212	0.267629	0.123582			222	0.282859	0.183526	0.117966	0.069295	0.045738			222	0.526269	0.259274	0.121024	0.053441	0.023021			222	1.43791	1.35264	1.07885	0.535566	0.246723
								222.2	0.997981	0.807787	0.542573	0.267848	0.123689			222.2	0.282859	0.183527	0.11797	0.069299	0.045742			222.2	0.526511	0.259459	0.121123	0.053487	0.023041			222.2	1.43791	1.35283	1.07941	0.535971	0.246933
								222.4	0.998008	0.80806	0.542935	0.268066	0.123797			222.4	0.282859	0.183527	0.117973	0.069303	0.045745			222.4	0.526754	0.259644	0.121222	0.053532	0.02306			222.4	1.43791	1.35301	1.07997	0.536377	0.247143
								222.6	0.998035	0.808333	0.543296	0.268284	0.123905			222.6	0.282859	0.183528	0.117977	0.069308	0.045749			222.6	0.526996	0.25983	0.121321	0.053578	0.02308			222.6	1.43791	1.3532	1.08053	0.536782	0.247353
								222.8	0.998062	0.808605	0.543657	0.268503	0.124012			222.8	0.282859	0.183529	0.11798	0.069312	0.045753			222.8	0.527238	0.260015	0.12142	0.053624	0.0231			222.8	1.43791	1.35338	1.08109	0.537188	0.247564
								223	0.998088	0.808877	0.544017	0.268721	0.12412			223	0.282859	0.183529	0.117984	0.069316	0.045756			223	0.527479	0.2602	0.121519	0.053669	0.02312			223	1.43791	1.35357	1.08165	0.537593	0.247774
								223.2	0.998115	0.809149	0.544378	0.268939	0.124228			223.2	0.282859	0.18353	0.117988	0.069321	0.04576			223.2	0.52772	0.260385	0.121618	0.053715	0.02314			223.2	1.43791	1.35375	1.08221	0.537998	0.247984
								223.4	0.998141	0.80942	0.544738	0.269157	0.124335			223.4	0.282859	0.18353	0.117991	0.069325	0.045763			223.4	0.527961	0.260569	0.121717	0.053761	0.02316			223.4	1.43792	1.35394	1.08277	0.538403	0.248194
								223.6	0.998168	0.80969	0.545098	0.269375	0.124443			223.6	0.282859	0.183531	0.117995	0.069329	0.045767			223.6	0.528202	0.260754	0.121816	0.053806	0.02318			223.6	1.43792	1.35412	1.08333	0.538807	0.248405
								223.8	0.998194	0.809961	0.545458	0.269593	0.124551			223.8	0.282859	0.183531	0.117998	0.069334	0.045771			223.8	0.528443	0.260939	0.121914	0.053852	0.0232			223.8	1.43792	1.3543	1.08388	0.539212	0.248615
								224	0.99822	0.810231	0.545818	0.269812	0.124658			224	0.282859	0.183532	0.118002	0.069338	0.045774			224	0.528683	0.261124	0.122013	0.053897	0.02322			224	1.43792	1.35448	1.08444	0.539617	0.248825
								224.2	0.998246	0.8105	0.546177	0.27003	0.124766			224.2	0.282859	0.183532	0.118005	0.069342	0.045778			224.2	0.528923	0.261308	0.122112	0.053943	0.02324			224.2	1.43792	1.35466	1.085	0.540021	0.249035
								224.4	0.998272	0.810769	0.546537	0.270248	0.124873			224.4	0.282859	0.183533	0.118009	0.069346	0.045781			224.4	0.529162	0.261493	0.122211	0.053989	0.02326			224.4	1.43792	1.35485	1.08555	0.540425	0.249245
								224.6	0.998297	0.811037	0.546896	0.270465	0.124981			224.6	0.282859	0.183534	0.118012	0.06935	0.045785			224.6	0.529402	0.261677	0.12231	0.054034	0.02328			224.6	1.43792	1.35503	1.08611	0.540829	0.249455
								224.8	0.998323	0.811306	0.547255	0.270683	0.125089			224.8	0.282859	0.183534	0.118016	0.069355	0.045788			224.8	0.529641	0.261861	0.122409	0.05408	0.0233			224.8	1.43792	1.35521	1.08666	0.541233	0.249665
								225	0.998348	0.811573	0.547614	0.270901	0.125196			225	0.282859	0.183535	0.118019	0.069359	0.045792			225	0.52988	0.262046	0.122507	0.054126	0.02332			225	1.43792	1.35539	1.08722	0.541637	0.249875
								225.2	0.998374	0.811841	0.547972	0.271119	0.125304			225.2	0.282859	0.183535	0.118022	0.069363	0.045795			225.2	0.530119	0.26223	0.122606	0.054171	0.02334			225.2	1.43792	1.35556	1.08777	0.542041	0.250085
								225.4	0.998399	0.812108	0.548331	0.271337	0.125412			225.4	0.282859	0.183536	0.118026	0.069367	0.045799			225.4	0.530357	0.262414	0.122705	0.054217	0.02336			225.4	1.43793	1.35574	1.08833	0.542445	0.250295
								225.6	0.998424	0.812374	0.548689	0.271555	0.125519			225.6	0.282859	0.183536	0.118029	0.069371	0.045802			225.6	0.530595	0.262598	0.122804	0.054262	0.02338			225.6	1.43793	1.35592	1.08888	0.542848	0.250505
								225.8	0.998449	0.81264	0.549047	0.271772	0.125627			225.8	0.282859	0.183537	0.118033	0.069375	0.045806			225.8	0.530833	0.262782	0.122902	0.054308	0.0234			225.8	1.43793	1.3561	1.08943	0.543252	0.250715
								226	0.998474	0.812906	0.549405	0.27199	0.125734			226	0.282859	0.183537	0.118036	0.069379	0.045809			226	0.53107	0.262966	0.123001	0.054354	0.02342			226	1.43793	1.35628	1.08998	0.543655	0.250925
								226.2	0.998498	0.813171	0.549763	0.272208	0.125842			226.2	0.282859	0.183538	0.118039	0.069384	0.045812			226.2	0.531308	0.26315	0.1231	0.054399	0.02344			226.2	1.43793	1.35645	1.09054	0.544058	0.251135
								226.4	0.998523	0.813436	0.55012	0.272425	0.125949			226.4	0.282859	0.183538	0.118043	0.069388	0.045816			226.4	0.531545	0.263333	0.123198	0.054445	0.02346			226.4	1.43793	1.35663	1.09109	0.544461	0.251345
								226.6	0.998548	0.813701	0.550477	0.272643	0.126057			226.6	0.282859	0.183539	0.118046	0.069392	0.045819			226.6	0.531782	0.263517	0.123297	0.05449	0.023479			226.6	1.43793	1.3568	1.09164	0.544864	0.251555
								226.8	0.998572	0.813965	0.550834	0.27286	0.126164			226.8	0.282859	0.183539	0.118049	0.069396	0.045823			226.8	0.532018	0.263701	0.123396	0.054536	0.023499			226.8	1.43793	1.35698	1.09219	0.545267	0.251765
								227	0.998596	0.814228	0.551191	0.273078	0.126272			227	0.282859	0.18354	0.118052	0.0694	0.045826			227	0.532254	0.263884	0.123494	0.054582	0.023519			227	1.43793	1.35715	1.09274	0.54567	0.251975
								227.2	0.99862	0.814492	0.551548	0.273295	0.12638			227.2	0.282859	0.18354	0.118056	0.069404	0.045829			227.2	0.53249	0.264068	0.123593	0.054627	0.023539			227.2	1.43794	1.35733	1.09328	0.546072	0.252184
								227.4	0.998644	0.814754	0.551905	0.273513	0.126487			227.4	0.282859	0.183541	0.118059	0.069408	0.045833			227.4	0.532726	0.264251	0.123691	0.054673	0.023559			227.4	1.43794	1.3575	1.09383	0.546475	0.252394
								227.6	0.998668	0.815017	0.552261	0.27373	0.126595			227.6	0.282859	0.183541	0.118062	0.069412	0.045836			227.6	0.532962	0.264434	0.12379	0.054718	0.023579			227.6	1.43794	1.35767	1.09438	0.546877	0.252604
								227.8	0.998692	0.815279	0.552617	0.273947	0.126702			227.8	0.282859	0.183541	0.118065	0.069416	0.045839			227.8	0.533197	0.264617	0.123888	0.054764	0.023599			227.8	1.43794	1.35785	1.09493	0.547279	0.252814
								228	0.998716	0.81554	0.552973	0.274165	0.12681			228	0.282859	0.183542	0.118069	0.06942	0.045843			228	0.533432	0.264801	0.123987	0.054809	0.023619			228	1.43794	1.35802	1.09547	0.547681	0.253023
								228.2	0.99874	0.815802	0.553329	0.274382	0.126917			228.2	0.282859	0.183542	0.118072	0.069424	0.045846			228.2	0.533667	0.264984	0.124086	0.054855	0.023639			228.2	1.43794	1.35819	1.09602	0.548083	0.253233
								228.4	0.998763	0.816062	0.553685	0.274599	0.127025			228.4	0.282859	0.183543	0.118075	0.069427	0.045849			228.4	0.533901	0.265167	0.124184	0.054901	0.023659			228.4	1.43794	1.35836	1.09657	0.548485	0.253443
								228.6	0.998786	0.816323	0.55404	0.274816	0.127132			228.6	0.282859	0.183543	0.118078	0.069431	0.045853			228.6	0.534135	0.26535	0.124282	0.054946	0.023679			228.6	1.43794	1.35853	1.09711	0.548887	0.253652
								228.8	0.99881	0.816583	0.554396	0.275034	0.12724			228.8	0.282859	0.183544	0.118081	0.069435	0.045856			228.8	0.534369	0.265532	0.124381	0.054992	0.023699			228.8	1.43795	1.35871	1.09766	0.549289	0.253862
								229	0.998833	0.816842	0.554751	0.275251	0.127347			229	0.282859	0.183544	0.118084	0.069439	0.045859			229	0.534603	0.265715	0.124479	0.055037	0.023719			229	1.43795	1.35887	1.0982	0.54969	0.254072
								229.2	0.998856	0.817102	0.555106	0.275468	0.127455			229.2	0.282859	0.183545	0.118088	0.069443	0.045862			229.2	0.534837	0.265898	0.124578	0.055083	0.023739			229.2	1.43795	1.35904	1.09875	0.550091	0.254281
								229.4	0.998879	0.81736	0.55546	0.275685	0.127562			229.4	0.282859	0.183545	0.118091	0.069447	0.045866			229.4	0.53507	0.266081	0.124676	0.055128	0.023758			229.4	1.43795	1.35921	1.09929	0.550493	0.254491
								229.6	0.998902	0.817619	0.555815	0.275902	0.127669			229.6	0.282859	0.183546	0.118094	0.069451	0.045869			229.6	0.535303	0.266263	0.124775	0.055174	0.023778			229.6	1.43795	1.35938	1.09983	0.550894	0.2547
								229.8	0.998925	0.817877	0.556169	0.276119	0.127777			229.8	0.282859	0.183546	0.118097	0.069455	0.045872			229.8	0.535535	0.266446	0.124873	0.055219	0.023798			229.8	1.43795	1.35955	1.10038	0.551295	0.25491
								230	0.998947	0.818134	0.556524	0.276336	0.127884			230	0.282859	0.183546	0.1181	0.069458	0.045875			230	0.535768	0.266628	0.124971	0.055265	0.023818			230	1.43795	1.35972	1.10092	0.551695	0.255119
								230.2	0.99897	0.818392	0.556878	0.276552	0.127992			230.2	0.282859	0.183547	0.118103	0.069462	0.045879			230.2	0.536	0.26681	0.12507	0.05531	0.023838			230.2	1.43795	1.35988	1.10146	0.552096	0.255329
								230.4	0.998992	0.818648	0.557231	0.276769	0.128099			230.4	0.282859	0.183547	0.118106	0.069466	0.045882			230.4	0.536232	0.266993	0.125168	0.055356	0.023858			230.4	1.43795	1.36005	1.102	0.552497	0.255538
								230.6	0.999015	0.818905	0.557585	0.276986	0.128207			230.6	0.282859	0.183548	0.118109	0.06947	0.045885			230.6	0.536464	0.267175	0.125266	0.055401	0.023878			230.6	1.43795	1.36022	1.10254	0.552897	0.255748
								230.8	0.999037	0.819161	0.557939	0.277203	0.128314			230.8	0.282859	0.183548	0.118112	0.069473	0.045888			230.8	0.536695	0.267357	0.125365	0.055447	0.023898			230.8	1.43795	1.36038	1.10308	0.553298	0.255957
								231	0.999059	0.819417	0.558292	0.27742	0.128422			231	0.282859	0.183549	0.118115	0.069477	0.045891			231	0.536926	0.267539	0.125463	0.055492	0.023918			231	1.43796	1.36055	1.10362	0.553698	0.256167
								231.2	0.999081	0.819672	0.558645	0.277636	0.128529			231.2	0.282859	0.183549	0.118118	0.069481	0.045894			231.2	0.537157	0.267721	0.125561	0.055538	0.023938			231.2	1.43796	1.36071	1.10416	0.554098	0.256376
								231.4	0.999103	0.819927	0.558998	0.277853	0.128636			231.4	0.282859	0.183549	0.118121	0.069485	0.045898			231.4	0.537388	0.267903	0.125659	0.055583	0.023958			231.4	1.43796	1.36088	1.1047	0.554498	0.256586
								231.6	0.999125	0.820181	0.559351	0.27807	0.128744			231.6	0.282859	0.18355	0.118124	0.069488	0.045901			231.6	0.537618	0.268085	0.125758	0.055629	0.023978			231.6	1.43796	1.36104	1.10523	0.554898	0.256795
								231.8	0.999147	0.820435	0.559703	0.278286	0.128851			231.8	0.282859	0.18355	0.118127	0.069492	0.045904			231.8	0.537848	0.268266	0.125856	0.055674	0.023997			231.8	1.43796	1.36121	1.10577	0.555298	0.257004
								232	0.999168	0.820689	0.560055	0.278503	0.128958			232	0.282859	0.183551	0.11813	0.069496	0.045907			232	0.538078	0.268448	0.125954	0.05572	0.024017			232	1.43796	1.36137	1.10631	0.555697	0.257214
								232.2	0.99919	0.820942	0.560408	0.278719	0.129066			232.2	0.282859	0.183551	0.118133	0.069499	0.04591			232.2	0.538308	0.26863	0.126052	0.055765	0.024037			232.2	1.43796	1.36153	1.10685	0.556097	0.257423
								232.4	0.999211	0.821195	0.56076	0.278936	0.129173			232.4	0.282859	0.183551	0.118136	0.069503	0.045913			232.4	0.538537	0.268811	0.12615	0.055811	0.024057			232.4	1.43796	1.36169	1.10738	0.556496	0.257632
								232.6	0.999232	0.821447	0.561111	0.279152	0.129281			232.6	0.282859	0.183552	0.118139	0.069507	0.045916			232.6	0.538766	0.268993	0.126248	0.055856	0.024077			232.6	1.43796	1.36186	1.10792	0.556896	0.257841
								232.8	0.999254	0.821699	0.561463	0.279368	0.129388			232.8	0.282859	0.183552	0.118141	0.06951	0.045919			232.8	0.538995	0.269174	0.126347	0.055902	0.024097			232.8	1.43796	1.36202	1.10845	0.557295	0.258051
								233	0.999275	0.821951	0.561815	0.279585	0.129495			233	0.282859	0.183553	0.118144	0.069514	0.045922			233	0.539224	0.269355	0.126445	0.055947	0.024117			233	1.43796	1.36218	1.10899	0.557694	0.25826
								233.2	0.999296	0.822202	0.562166	0.279801	0.129603			233.2	0.282859	0.183553	0.118147	0.069517	0.045925			233.2	0.539452	0.269537	0.126543	0.055992	0.024137			233.2	1.43796	1.36234	1.10952	0.558093	0.258469
								233.4	0.999317	0.822453	0.562517	0.280017	0.12971			233.4	0.282859	0.183553	0.11815	0.069521	0.045928			233.4	0.53968	0.269718	0.126641	0.056038	0.024157			233.4	1.43796	1.3625	1.11005	0.558491	0.258678
								233.6	0.999338	0.822704	0.562868	0.280234	0.129817			233.6	0.282859	0.183554	0.118153	0.069525	0.045931			233.6	0.539908	0.269899	0.126739	0.056083	0.024177			233.6	1.43797	1.36266	1.11059	0.55889	0.258887
								233.8	0.999358	0.822954	0.563218	0.28045	0.129925			233.8	0.282859	0.183554	0.118156	0.069528	0.045934			233.8	0.540136	0.27008	0.126837	0.056129	0.024196			233.8	1.43797	1.36282	1.11112	0.559289	0.259096
								234	0.999379	0.823204	0.563569	0.280666	0.130032			234	0.282859	0.183555	0.118158	0.069532	0.045937			234	0.540363	0.270261	0.126935	0.056174	0.024216			234	1.43797	1.36298	1.11165	0.559687	0.259306
								234.2	0.9994	0.823453	0.563919	0.280882	0.130139			234.2	0.282859	0.183555	0.118161	0.069535	0.04594			234.2	0.54059	0.270442	0.127033	0.05622	0.024236			234.2	1.43797	1.36313	1.11218	0.560085	0.259515
								234.4	0.99942	0.823702	0.56427	0.281098	0.130247			234.4	0.282859	0.183555	0.118164	0.069539	0.045943			234.4	0.540817	0.270623	0.127131	0.056265	0.024256			234.4	1.43797	1.36329	1.11271	0.560484	0.259724
								234.6	0.99944	0.823951	0.56462	0.281314	0.130354			234.6	0.282859	0.183556	0.118167	0.069542	0.045946			234.6	0.541044	0.270803	0.127229	0.05631	0.024276			234.6	1.43797	1.36345	1.11325	0.560882	0.259933
								234.8	0.999461	0.824199	0.564969	0.28153	0.130461			234.8	0.282859	0.183556	0.11817	0.069546	0.045949			234.8	0.54127	0.270984	0.127327	0.056356	0.024296			234.8	1.43797	1.36361	1.11378	0.56128	0.260142
								235	0.999481	0.824447	0.565319	0.281746	0.130568			235	0.282859	0.183556	0.118172	0.069549	0.045952			235	0.541496	0.271165	0.127425	0.056401	0.024316			235	1.43797	1.36376	1.11431	0.561677	0.260351
								235.2	0.999501	0.824694	0.565668	0.281962	0.130676			235.2	0.282859	0.183557	0.118175	0.069553	0.045955			235.2	0.541722	0.271345	0.127523	0.056447	0.024336			235.2	1.43797	1.36392	1.11484	0.562075	0.26056
								235.4	0.999521	0.824941	0.566018	0.282178	0.130783			235.4	0.282859	0.183557	0.118178	0.069556	0.045958			235.4	0.541948	0.271526	0.127621	0.056492	0.024355			235.4	1.43797	1.36407	1.11536	0.562473	0.260769
								235.6	0.999541	0.825188	0.566367	0.282394	0.13089			235.6	0.282859	0.183558	0.11818	0.069559	0.045961			235.6	0.542173	0.271706	0.127718	0.056537	0.024375			235.6	1.43797	1.36423	1.11589	0.56287	0.260978
								235.8	0.999561	0.825434	0.566716	0.28261	0.130998			235.8	0.282859	0.183558	0.118183	0.069563	0.045964			235.8	0.542399	0.271886	0.127816	0.056583	0.024395			235.8	1.43797	1.36438	1.11642	0.563268	0.261187
								236	0.99958	0.82568	0.567065	0.282825	0.131105			236	0.282859	0.183558	0.118186	0.069566	0.045967			236	0.542623	0.272066	0.127914	0.056628	0.024415			236	1.43798	1.36454	1.11695	0.563665	0.261396
								236.2	0.9996	0.825926	0.567413	0.283041	0.131212			236.2	0.282859	0.183559	0.118188	0.06957	0.04597			236.2	0.542848	0.272247	0.128012	0.056674	0.024435			236.2	1.43798	1.36469	1.11747	0.564062	0.261604
								236.4	0.99962	0.826171	0.567761	0.283257	0.131319			236.4	0.282859	0.183559	0.118191	0.069573	0.045973			236.4	0.543073	0.272427	0.12811	0.056719	0.024455			236.4	1.43798	1.36485	1.118	0.564459	0.261813
								236.6	0.999639	0.826416	0.56811	0.283473	0.131426			236.6	0.282859	0.183559	0.118194	0.069576	0.045975			236.6	0.543297	0.272607	0.128208	0.056764	0.024475			236.6	1.43798	1.365	1.11853	0.564856	0.262022
								236.8	0.999658	0.82666	0.568458	0.283688	0.131534			236.8	0.282859	0.18356	0.118196	0.06958	0.045978			236.8	0.543521	0.272787	0.128305	0.05681	0.024495			236.8	1.43798	1.36515	1.11905	0.565252	0.262231
								237	0.999678	0.826904	0.568805	0.283904	0.131641			237	0.282859	0.18356	0.118199	0.069583	0.045981			237	0.543744	0.272966	0.128403	0.056855	0.024514			237	1.43798	1.3653	1.11958	0.565649	0.26244
								237.2	0.999697	0.827148	0.569153	0.284119	0.131748			237.2	0.282859	0.18356	0.118202	0.069586	0.045984			237.2	0.543968	0.273146	0.128501	0.0569	0.024534			237.2	1.43798	1.36546	1.1201	0.566046	0.262648
								237.4	0.999716	0.827391	0.569501	0.284335	0.131855			237.4	0.282859	0.183561	0.118204	0.06959	0.045987			237.4	0.544191	0.273326	0.128599	0.056946	0.024554			237.4	1.43798	1.36561	1.12062	0.566442	0.262857
								237.6	0.999735	0.827634	0.569848	0.28455	0.131963			237.6	0.282859	0.183561	0.118207	0.069593	0.04599			237.6	0.544414	0.273506	0.128696	0.056991	0.024574			237.6	1.43798	1.36576	1.12115	0.566838	0.263066
								237.8	0.999754	0.827877	0.570195	0.284766	0.13207			237.8	0.282859	0.183561	0.118209	0.069596	0.045992			237.8	0.544637	0.273685	0.128794	0.057037	0.024594			237.8	1.43798	1.36591	1.12167	0.567234	0.263275
								238	0.999773	0.828119	0.570542	0.284981	0.132177			238	0.282859	0.183562	0.118212	0.0696	0.045995			238	0.544859	0.273865	0.128892	0.057082	0.024614			238	1.43798	1.36606	1.12219	0.56763	0.263483
								238.2	0.999791	0.828361	0.570889	0.285196	0.132284			238.2	0.282859	0.183562	0.118214	0.069603	0.045998			238.2	0.545081	0.274044	0.128989	0.057127	0.024634			238.2	1.43798	1.36621	1.12272	0.568026	0.263692
								238.4	0.99981	0.828602	0.571235	0.285412	0.132391			238.4	0.282859	0.183562	0.118217	0.069606	0.046001			238.4	0.545303	0.274223	0.129087	0.057173	0.024654			238.4	1.43798	1.36636	1.12324	0.568422	0.263901
								238.6	0.999829	0.828843	0.571582	0.285627	0.132498			238.6	0.282859	0.183563	0.11822	0.069609	0.046004			238.6	0.545525	0.274403	0.129185	0.057218	0.024673			238.6	1.43798	1.36651	1.12376	0.568818	0.264109
								238.8	0.999847	0.829084	0.571928	0.285842	0.132606			238.8	0.282859	0.183563	0.118222	0.069613	0.046006			238.8	0.545746	0.274582	0.129282	0.057263	0.024693			238.8	1.43799	1.36666	1.12428	0.569213	0.264318
								239	0.999865	0.829324	0.572274	0.286058	0.132713			239	0.282859	0.183563	0.118225	0.069616	0.046009			239	0.545968	0.274761	0.12938	0.057309	0.024713			239	1.43799	1.36681	1.1248	0.569609	0.264527
								239.2	0.999884	0.829564	0.57262	0.286273	0.13282			239.2	0.282859	0.183564	0.118227	0.069619	0.046012			239.2	0.546189	0.27494	0.129478	0.057354	0.024733			239.2	1.43799	1.36695	1.12532	0.570004	0.264735
								239.4	0.999902	0.829804	0.572965	0.286488	0.132927			239.4	0.282859	0.183564	0.11823	0.069622	0.046015			239.4	0.546409	0.275119	0.129575	0.057399	0.024753			239.4	1.43799	1.3671	1.12584	0.570399	0.264944
								239.6	0.99992	0.830043	0.573311	0.286703	0.133034			239.6	0.282859	0.183564	0.118232	0.069626	0.046017			239.6	0.54663	0.275298	0.129673	0.057444	0.024773			239.6	1.43799	1.36725	1.12636	0.570794	0.265152
								239.8	0.999938	0.830282	0.573656	0.286918	0.133141			239.8	0.282859	0.183565	0.118234	0.069629	0.04602			239.8	0.54685	0.275477	0.12977	0.05749	0.024792			239.8	1.43799	1.36739	1.12688	0.571189	0.265361
								240	0.999956	0.83052	0.574001	0.287133	0.133248			240	0.282859	0.183565	0.118237	0.069632	0.046023			240	0.54707	0.275656	0.129868	0.057535	0.024812			240	1.43799	1.36754	1.12739	0.571584	0.265569
								240.2	0.999974	0.830758	0.574346	0.287348	0.133356			240.2	0.282859	0.183565	0.118239	0.069635	0.046025			240.2	0.54729	0.275834	0.129965	0.05758	0.024832			240.2	1.43799	1.36769	1.12791	0.571979	0.265778
								240.4	0.999992	0.830996	0.574691	0.287563	0.133463			240.4	0.282859	0.183565	0.118242	0.069638	0.046028			240.4	0.54751	0.276013	0.130063	0.057626	0.024852			240.4	1.43799	1.36783	1.12843	0.572373	0.265986
								240.6	1.00001	0.831233	0.575036	0.287778	0.13357			240.6	0.282859	0.183566	0.118244	0.069641	0.046031			240.6	0.547729	0.276192	0.13016	0.057671	0.024872			240.6	1.43799	1.36798	1.12894	0.572768	0.266195
								240.8	1.00003	0.83147	0.57538	0.287993	0.133677			240.8	0.282859	0.183566	0.118247	0.069644	0.046034			240.8	0.547948	0.27637	0.130258	0.057716	0.024892			240.8	1.43799	1.36812	1.12946	0.573162	0.266403
								241	1.00005	0.831707	0.575724	0.288208	0.133784			241	0.282859	0.183566	0.118249	0.069648	0.046036			241	0.548167	0.276549	0.130355	0.057762	0.024912			241	1.43799	1.36827	1.12997	0.573556	0.266611
								241.2	1.00006	0.831943	0.576068	0.288422	0.133891			241.2	0.282859	0.183567	0.118251	0.069651	0.046039			241.2	0.548385	0.276727	0.130453	0.057807	0.024931			241.2	1.43799	1.36841	1.13049	0.57395	0.26682
								241.4	1.00008	0.832179	0.576412	0.288637	0.133998			241.4	0.282859	0.183567	0.118254	0.069654	0.046041			241.4	0.548604	0.276905	0.13055	0.057852	0.024951			241.4	1.43799	1.36855	1.13101	0.574344	0.267028
								241.6	1.0001	0.832415	0.576756	0.288852	0.134105			241.6	0.282859	0.183567	0.118256	0.069657	0.046044			241.6	0.548822	0.277083	0.130647	0.057897	0.024971			241.6	1.43799	1.3687	1.13152	0.574738	0.267236
								241.8	1.00011	0.83265	0.5771	0.289067	0.134212			241.8	0.282859	0.183568	0.118258	0.06966	0.046047			241.8	0.54904	0.277262	0.130745	0.057943	0.024991			241.8	1.43799	1.36884	1.13203	0.575132	0.267445
								242	1.00013	0.832885	0.577443	0.289281	0.134319			242	0.282859	0.183568	0.118261	0.069663	0.046049			242	0.549257	0.27744	0.130842	0.057988	0.025011			242	1.43799	1.36898	1.13254	0.575525	0.267653
								242.2	1.00015	0.833119	0.577786	0.289496	0.134426			242.2	0.282859	0.183568	0.118263	0.069666	0.046052			242.2	0.549475	0.277618	0.130939	0.058033	0.025031			242.2	1.43799	1.36912	1.13306	0.575919	0.267861
								242.4	1.00016	0.833353	0.578129	0.28971	0.134534			242.4	0.282859	0.183568	0.118265	0.069669	0.046055			242.4	0.549692	0.277796	0.131037	0.058078	0.02505			242.4	1.438	1.36926	1.13357	0.576312	0.26807
								242.6	1.00018	0.833587	0.578472	0.289925	0.134641			242.6	0.282859	0.183569	0.118268	0.069672	0.046057			242.6	0.549909	0.277973	0.131134	0.058124	0.02507			242.6	1.438	1.36941	1.13408	0.576706	0.268278
								242.8	1.0002	0.83382	0.578815	0.290139	0.134748			242.8	0.282859	0.183569	0.11827	0.069675	0.04606			242.8	0.550125	0.278151	0.131231	0.058169	0.02509			242.8	1.438	1.36955	1.13459	0.577099	0.268486
								243	1.00022	0.834053	0.579157	0.290354	0.134855			243	0.282859	0.183569	0.118272	0.069678	0.046062			243	0.550342	0.278329	0.131329	0.058214	0.02511			243	1.438	1.36969	1.1351	0.577492	0.268694
								243.2	1.00023	0.834286	0.579499	0.290568	0.134962			243.2	0.282859	0.18357	0.118275	0.069681	0.046065			243.2	0.550558	0.278507	0.131426	0.058259	0.02513			243.2	1.438	1.36983	1.13561	0.577885	0.268902
								243.4	1.00025	0.834518	0.579842	0.290783	0.135069			243.4	0.282859	0.18357	0.118277	0.069684	0.046067			243.4	0.550774	0.278684	0.131523	0.058305	0.02515			243.4	1.438	1.36997	1.13612	0.578277	0.26911
								243.6	1.00027	0.83475	0.580183	0.290997	0.135176			243.6	0.282859	0.18357	0.118279	0.069687	0.04607			243.6	0.55099	0.278862	0.13162	0.05835	0.025169			243.6	1.438	1.37011	1.13663	0.57867	0.269319
								243.8	1.00028	0.834981	0.580525	0.291211	0.135283			243.8	0.282859	0.18357	0.118281	0.06969	0.046073			243.8	0.551205	0.279039	0.131717	0.058395	0.025189			243.8	1.438	1.37024	1.13714	0.579063	0.269527
								244	1.0003	0.835213	0.580867	0.291426	0.13539			244	0.282859	0.183571	0.118284	0.069693	0.046075			244	0.551421	0.279216	0.131815	0.05844	0.025209			244	1.438	1.37038	1.13765	0.579455	0.269735
								244.2	1.00032	0.835444	0.581208	0.29164	0.135497			244.2	0.282859	0.183571	0.118286	0.069696	0.046078			244.2	0.551636	0.279394	0.131912	0.058485	0.025229			244.2	1.438	1.37052	1.13816	0.579847	0.269943
								244.4	1.00033	0.835674	0.581549	0.291854	0.135604			244.4	0.282859	0.183571	0.118288	0.069699	0.04608			244.4	0.55185	0.279571	0.132009	0.058531	0.025249			244.4	1.438	1.37066	1.13867	0.58024	0.270151
								244.6	1.00035	0.835904	0.58189	0.292068	0.135711			244.6	0.282859	0.183571	0.11829	0.069702	0.046083			244.6	0.552065	0.279748	0.132106	0.058576	0.025269			244.6	1.438	1.3708	1.13917	0.580632	0.270359
								244.8	1.00036	0.836134	0.582231	0.292282	0.135818			244.8	0.282859	0.183572	0.118293	0.069705	0.046085			244.8	0.552279	0.279925	0.132203	0.058621	0.025288			244.8	1.438	1.37093	1.13968	0.581024	0.270567
								245	1.00038	0.836363	0.582572	0.292496	0.135925			245	0.282859	0.183572	0.118295	0.069707	0.046088			245	0.552493	0.280102	0.1323	0.058666	0.025308			245	1.438	1.37107	1.14019	0.581415	0.270775
								245.2	1.00039	0.836592	0.582913	0.29271	0.136032			245.2	0.282859	0.183572	0.118297	0.06971	0.04609			245.2	0.552707	0.280279	0.132397	0.058711	0.025328			245.2	1.438	1.37121	1.14069	0.581807	0.270983
								245.4	1.00041	0.836821	0.583253	0.292924	0.136138			245.4	0.282859	0.183572	0.118299	0.069713	0.046093			245.4	0.552921	0.280456	0.132494	0.058757	0.025348			245.4	1.438	1.37134	1.1412	0.582199	0.271191
								245.6	1.00043	0.837049	0.583593	0.293138	0.136245			245.6	0.282859	0.183573	0.118301	0.069716	0.046095			245.6	0.553134	0.280633	0.132592	0.058802	0.025368			245.6	1.438	1.37148	1.1417	0.58259	0.271399
								245.8	1.00044	0.837277	0.583933	0.293352	0.136352			245.8	0.282859	0.183573	0.118303	0.069719	0.046098			245.8	0.553347	0.280809	0.132689	0.058847	0.025387			245.8	1.438	1.37161	1.14221	0.582982	0.271607
								246	1.00046	0.837505	0.584273	0.293566	0.136459			246	0.282859	0.183573	0.118306	0.069722	0.0461			246	0.55356	0.280986	0.132786	0.058892	0.025407			246	1.438	1.37175	1.14271	0.583373	0.271814
								246.2	1.00047	0.837732	0.584613	0.29378	0.136566			246.2	0.282859	0.183573	0.118308	0.069725	0.046102			246.2	0.553773	0.281163	0.132883	0.058937	0.025427			246.2	1.43801	1.37188	1.14321	0.583764	0.272022
								246.4	1.00049	0.837959	0.584952	0.293994	0.136673			246.4	0.282859	0.183574	0.11831	0.069727	0.046105			246.4	0.553985	0.281339	0.13298	0.058983	0.025447			246.4	1.43801	1.37201	1.14372	0.584155	0.27223
								246.6	1.0005	0.838186	0.585291	0.294208	0.13678			246.6	0.282859	0.183574	0.118312	0.06973	0.046107			246.6	0.554197	0.281515	0.133077	0.059028	0.025467			246.6	1.43801	1.37215	1.14422	0.584546	0.272438
								246.8	1.00052	0.838412	0.58563	0.294421	0.136887			246.8	0.282859	0.183574	0.118314	0.069733	0.04611			246.8	0.554409	0.281692	0.133174	0.059073	0.025486			246.8	1.43801	1.37228	1.14472	0.584936	0.272646
								247	1.00053	0.838638	0.585969	0.294635	0.136994			247	0.282859	0.183574	0.118316	0.069736	0.046112			247	0.554621	0.281868	0.13327	0.059118	0.025506			247	1.43801	1.37241	1.14522	0.585327	0.272853
								247.2	1.00055	0.838864	0.586308	0.294849	0.137101			247.2	0.282859	0.183575	0.118318	0.069739	0.046114			247.2	0.554833	0.282044	0.133367	0.059163	0.025526			247.2	1.43801	1.37255	1.14572	0.585718	0.273061
								247.4	1.00057	0.839089	0.586647	0.295063	0.137208			247.4	0.282859	0.183575	0.11832	0.069741	0.046117			247.4	0.555044	0.28222	0.133464	0.059208	0.025546			247.4	1.43801	1.37268	1.14622	0.586108	0.273269
								247.6	1.00058	0.839314	0.586985	0.295276	0.137315			247.6	0.282859	0.183575	0.118322	0.069744	0.046119			247.6	0.555255	0.282397	0.133561	0.059253	0.025566			247.6	1.43801	1.37281	1.14672	0.586498	0.273477
								247.8	1.0006	0.839538	0.587323	0.29549	0.137421			247.8	0.282859	0.183575	0.118324	0.069747	0.046122			247.8	0.555466	0.282573	0.133658	0.059299	0.025585			247.8	1.43801	1.37294	1.14722	0.586888	0.273684
								248	1.00061	0.839762	0.587662	0.295703	0.137528			248	0.282859	0.183576	0.118326	0.06975	0.046124			248	0.555676	0.282749	0.133755	0.059344	0.025605			248	1.43801	1.37307	1.14772	0.587279	0.273892
								248.2	1.00063	0.839986	0.587999	0.295917	0.137635			248.2	0.282859	0.183576	0.118328	0.069752	0.046126			248.2	0.555887	0.282924	0.133852	0.059389	0.025625			248.2	1.43801	1.37321	1.14822	0.587668	0.2741
								248.4	1.00064	0.84021	0.588337	0.29613	0.137742			248.4	0.282859	0.183576	0.11833	0.069755	0.046129			248.4	0.556097	0.2831	0.133949	0.059434	0.025645			248.4	1.43801	1.37333	1.14872	0.588058	0.274307
								248.6	1.00066	0.840433	0.588675	0.296344	0.137849			248.6	0.282859	0.183576	0.118333	0.069758	0.046131			248.6	0.556307	0.283276	0.134045	0.059479	0.025665			248.6	1.43801	1.37346	1.14922	0.588448	0.274515
								248.8	1.00067	0.840656	0.589012	0.296557	0.137956			248.8	0.282859	0.183577	0.118335	0.06976	0.046133			248.8	0.556517	0.283452	0.134142	0.059524	0.025684			248.8	1.43801	1.37359	1.14972	0.588838	0.274723
								249	1.00068	0.840878	0.589349	0.29677	0.138063			249	0.282859	0.183577	0.118337	0.069763	0.046136			249	0.556726	0.283627	0.134239	0.059569	0.025704			249	1.43801	1.37372	1.15021	0.589227	0.27493
								249.2	1.0007	0.8411	0.589686	0.296984	0.138169			249.2	0.282859	0.183577	0.118339	0.069766	0.046138			249.2	0.556935	0.283803	0.134336	0.059614	0.025724			249.2	1.43801	1.37385	1.15071	0.589616	0.275138
								249.4	1.00071	0.841322	0.590023	0.297197	0.138276			249.4	0.282859	0.183577	0.11834	0.069768	0.04614			249.4	0.557144	0.283978	0.134432	0.05966	0.025744			249.4	1.43801	1.37398	1.15121	0.590006	0.275345
								249.6	1.00073	0.841543	0.59036	0.29741	0.138383			249.6	0.282859	0.183577	0.118342	0.069771	0.046143			249.6	0.557353	0.284153	0.134529	0.059705	0.025764			249.6	1.43801	1.37411	1.1517	0.590395	0.275553
								249.8	1.00074	0.841764	0.590696	0.297623	0.13849			249.8	0.282859	0.183578	0.118344	0.069774	0.046145			249.8	0.557561	0.284329	0.134626	0.05975	0.025783			249.8	1.43801	1.37424	1.1522	0.590784	0.27576
								250	1.00076	0.841985	0.591033	0.297836	0.138597			250	0.282859	0.183578	0.118346	0.069776	0.046147			250	0.55777	0.284504	0.134723	0.059795	0.025803			250	1.43801	1.37437	1.15269	0.591172	0.275968
								250.2	1.00077	0.842205	0.591369	0.298049	0.138703			250.2	0.282859	0.183578	0.118348	0.069779	0.046149			250.2	0.557978	0.284679	0.134819	0.05984	0.025823			250.2	1.43802	1.37449	1.15318	0.591561	0.276175
								250.4	1.00079	0.842426	0.591705	0.298263	0.13881			250.4	0.282859	0.183578	0.11835	0.069782	0.046152			250.4	0.558186	0.284854	0.134916	0.059885	0.025843			250.4	1.43802	1.37462	1.15368	0.59195	0.276382
								250.6	1.0008	0.842645	0.592041	0.298476	0.138917			250.6	0.282859	0.183579	0.118352	0.069784	0.046154			250.6	0.558393	0.285029	0.135013	0.05993	0.025862			250.6	1.43802	1.37475	1.15417	0.592338	0.27659
								250.8	1.00081	0.842865	0.592376	0.298689	0.139024			250.8	0.282859	0.183579	0.118354	0.069787	0.046156			250.8	0.558601	0.285204	0.135109	0.059975	0.025882			250.8	1.43802	1.37487	1.15467	0.592727	0.276797
								251	1.00083	0.843084	0.592712	0.298902	0.139131			251	0.282859	0.183579	0.118356	0.069789	0.046159			251	0.558808	0.285379	0.135206	0.06002	0.025902			251	1.43802	1.375	1.15516	0.593115	0.277005
								251.2	1.00084	0.843302	0.593047	0.299114	0.139237			251.2	0.282859	0.183579	0.118358	0.069792	0.046161			251.2	0.559015	0.285554	0.135302	0.060065	0.025922			251.2	1.43802	1.37512	1.15565	0.593503	0.277212
								251.4	1.00085	0.843521	0.593382	0.299327	0.139344			251.4	0.282859	0.183579	0.11836	0.069795	0.046163			251.4	0.559221	0.285729	0.135399	0.06011	0.025942			251.4	1.43802	1.37525	1.15614	0.593891	0.277419
								251.6	1.00087	0.843739	0.593717	0.29954	0.139451			251.6	0.282859	0.18358	0.118362	0.069797	0.046165			251.6	0.559428	0.285903	0.135495	0.060155	0.025961			251.6	1.43802	1.37537	1.15663	0.594279	0.277627
								251.8	1.00088	0.843956	0.594052	0.299753	0.139558			251.8	0.282859	0.18358	0.118364	0.0698	0.046167			251.8	0.559634	0.286078	0.135592	0.0602	0.025981			251.8	1.43802	1.3755	1.15712	0.594667	0.277834
								252	1.0009	0.844174	0.594386	0.299966	0.139664			252	0.282859	0.18358	0.118365	0.069802	0.04617			252	0.55984	0.286252	0.135689	0.060245	0.026001			252	1.43802	1.37562	1.15761	0.595055	0.278041
								252.2	1.00091	0.844391	0.594721	0.300179	0.139771			252.2	0.282859	0.18358	0.118367	0.069805	0.046172			252.2	0.560046	0.286427	0.135785	0.06029	0.026021			252.2	1.43802	1.37575	1.1581	0.595442	0.278248
								252.4	1.00092	0.844607	0.595055	0.300391	0.139878			252.4	0.282859	0.18358	0.118369	0.069807	0.046174			252.4	0.560251	0.286601	0.135882	0.060336	0.02604			252.4	1.43802	1.37587	1.15859	0.59583	0.278456
								252.6	1.00094	0.844824	0.595389	0.300604	0.139985			252.6	0.282859	0.183581	0.118371	0.06981	0.046176			252.6	0.560457	0.286775	0.135978	0.060381	0.02606			252.6	1.43802	1.37599	1.15908	0.596217	0.278663
								252.8	1.00095	0.84504	0.595723	0.300817	0.140091			252.8	0.282859	0.183581	0.118373	0.069812	0.046178			252.8	0.560662	0.28695	0.136074	0.060426	0.02608			252.8	1.43802	1.37611	1.15957	0.596604	0.27887
								253	1.00096	0.845255	0.596057	0.301029	0.140198			253	0.282859	0.183581	0.118375	0.069815	0.046181			253	0.560867	0.287124	0.136171	0.060471	0.0261			253	1.43802	1.37624	1.16006	0.596991	0.279077
								253.2	1.00098	0.845471	0.59639	0.301242	0.140305			253.2	0.282859	0.183581	0.118377	0.069817	0.046183			253.2	0.561071	0.287298	0.136267	0.060516	0.026119			253.2	1.43802	1.37636	1.16054	0.597378	0.279284
								253.4	1.00099	0.845686	0.596724	0.301454	0.140411			253.4	0.282859	0.183581	0.118378	0.06982	0.046185			253.4	0.561276	0.287472	0.136364	0.060561	0.026139			253.4	1.43802	1.37648	1.16103	0.597765	0.279491
								253.6	1.001	0.8459	0.597057	0.301667	0.140518			253.6	0.282859	0.183582	0.11838	0.069822	0.046187			253.6	0.56148	0.287646	0.13646	0.060606	0.026159			253.6	1.43802	1.3766	1.16152	0.598152	0.279699
								253.8	1.00101	0.846115	0.59739	0.301879	0.140625			253.8	0.282859	0.183582	0.118382	0.069825	0.046189			253.8	0.561684	0.28782	0.136557	0.060651	0.026179			253.8	1.43802	1.37672	1.162	0.598538	0.279906
								254	1.00103	0.846329	0.597723	0.302091	0.140731			254	0.282859	0.183582	0.118384	0.069827	0.046191			254	0.561888	0.287994	0.136653	0.060696	0.026198			254	1.43802	1.37684	1.16249	0.598925	0.280113
								254.2	1.00104	0.846542	0.598055	0.302304	0.140838			254.2	0.282859	0.183582	0.118386	0.06983	0.046193			254.2	0.562091	0.288167	0.136749	0.060741	0.026218			254.2	1.43802	1.37696	1.16298	0.599311	0.28032
								254.4	1.00105	0.846756	0.598388	0.302516	0.140945			254.4	0.282859	0.183582	0.118387	0.069832	0.046196			254.4	0.562295	0.288341	0.136846	0.060786	0.026238			254.4	1.43802	1.37708	1.16346	0.599698	0.280527
								254.6	1.00107	0.846969	0.59872	0.302728	0.141052			254.6	0.282859	0.183583	0.118389	0.069834	0.046198			254.6	0.562498	0.288515	0.136942	0.060831	0.026258			254.6	1.43802	1.37721	1.16395	0.600084	0.280734
								254.8	1.00108	0.847182	0.599052	0.302941	0.141158			254.8	0.282859	0.183583	0.118391	0.069837	0.0462			254.8	0.562701	0.288688	0.137038	0.060876	0.026277			254.8	1.43802	1.37732	1.16443	0.60047	0.280941
								255	1.00109	0.847394	0.599384	0.303153	0.141265			255	0.282859	0.183583	0.118393	0.069839	0.046202			255	0.562903	0.288862	0.137134	0.060921	0.026297			255	1.43802	1.37744	1.16491	0.600856	0.281148
								255.2	1.0011	0.847606	0.599716	0.303365	0.141371			255.2	0.282859	0.183583	0.118394	0.069842	0.046204			255.2	0.563106	0.289035	0.137231	0.060966	0.026317			255.2	1.43802	1.37756	1.1654	0.601242	0.281355
								255.4	1.00112	0.847818	0.600048	0.303577	0.141478			255.4	0.282859	0.183583	0.118396	0.069844	0.046206			255.4	0.563308	0.289209	0.137327	0.061011	0.026337			255.4	1.43802	1.37768	1.16588	0.601627	0.281561
								255.6	1.00113	0.848029	0.600379	0.303789	0.141585			255.6	0.282859	0.183583	0.118398	0.069846	0.046208			255.6	0.56351	0.289382	0.137423	0.061056	0.026356			255.6	1.43802	1.3778	1.16636	0.602013	0.281768
								255.8	1.00114	0.84824	0.600711	0.304001	0.141691			255.8	0.282859	0.183584	0.118399	0.069849	0.04621			255.8	0.563712	0.289555	0.137519	0.061101	0.026376			255.8	1.43803	1.37792	1.16684	0.602398	0.281975
								256	1.00116	0.848451	0.601042	0.304213	0.141798			256	0.282859	0.183584	0.118401	0.069851	0.046212			256	0.563913	0.289728	0.137616	0.061146	0.026396			256	1.43803	1.37803	1.16732	0.602784	0.282182
								256.2	1.00117	0.848661	0.601373	0.304425	0.141905			256.2	0.282859	0.183584	0.118403	0.069854	0.046214			256.2	0.564115	0.289901	0.137712	0.06119	0.026416			256.2	1.43803	1.37815	1.1678	0.603169	0.282389
								256.4	1.00118	0.848871	0.601703	0.304637	0.142011			256.4	0.282859	0.183584	0.118405	0.069856	0.046216			256.4	0.564316	0.290074	0.137808	0.061235	0.026435			256.4	1.43803	1.37827	1.16829	0.603554	0.282596
								256.6	1.00119	0.849081	0.602034	0.304849	0.142118			256.6	0.282859	0.183584	0.118406	0.069858	0.046218			256.6	0.564517	0.290247	0.137904	0.06128	0.026455			256.6	1.43803	1.37838	1.16877	0.603939	0.282803
								256.8	1.0012	0.84929	0.602365	0.305061	0.142224			256.8	0.282859	0.183585	0.118408	0.069861	0.046221			256.8	0.564717	0.29042	0.138	0.061325	0.026475			256.8	1.43803	1.3785	1.16925	0.604324	0.283009
								257	1.00122	0.8495	0.602695	0.305273	0.142331			257	0.282859	0.183585	0.11841	0.069863	0.046223			257	0.564918	0.290593	0.138096	0.06137	0.026495			257	1.43803	1.37862	1.16972	0.604708	0.283216
								257.2	1.00123	0.849708	0.603025	0.305485	0.142438			257.2	0.282859	0.183585	0.118411	0.069865	0.046225			257.2	0.565118	0.290765	0.138192	0.061415	0.026514			257.2	1.43803	1.37873	1.1702	0.605093	0.283423
								257.4	1.00124	0.849917	0.603355	0.305697	0.142544			257.4	0.282859	0.183585	0.118413	0.069867	0.046227			257.4	0.565318	0.290938	0.138288	0.06146	0.026534			257.4	1.43803	1.37885	1.17068	0.605478	0.28363
								257.6	1.00125	0.850125	0.603685	0.305908	0.142651			257.6	0.282859	0.183585	0.118415	0.06987	0.046229			257.6	0.565518	0.291111	0.138385	0.061505	0.026554			257.6	1.43803	1.37896	1.17116	0.605862	0.283836
								257.8	1.00126	0.850333	0.604014	0.30612	0.142757			257.8	0.282859	0.183585	0.118416	0.069872	0.046231			257.8	0.565717	0.291283	0.138481	0.06155	0.026574			257.8	1.43803	1.37908	1.17164	0.606246	0.284043
								258	1.00128	0.85054	0.604344	0.306332	0.142864			258	0.282859	0.183586	0.118418	0.069874	0.046233			258	0.565917	0.291456	0.138577	0.061595	0.026593			258	1.43803	1.37919	1.17211	0.60663	0.28425
								258.2	1.00129	0.850747	0.604673	0.306543	0.14297			258.2	0.282859	0.183586	0.11842	0.069877	0.046235			258.2	0.566116	0.291628	0.138673	0.06164	0.026613			258.2	1.43803	1.37931	1.17259	0.607015	0.284456
								258.4	1.0013	0.850954	0.605002	0.306755	0.143077			258.4	0.282859	0.183586	0.118421	0.069879	0.046237			258.4	0.566315	0.2918	0.138769	0.061685	0.026633			258.4	1.43803	1.37942	1.17307	0.607398	0.284663
								258.6	1.00131	0.851161	0.605331	0.306967	0.143183			258.6	0.282859	0.183586	0.118423	0.069881	0.046239			258.6	0.566514	0.291972	0.138865	0.06173	0.026652			258.6	1.43803	1.37953	1.17354	0.607782	0.284869
								258.8	1.00132	0.851367	0.60566	0.307178	0.14329			258.8	0.282859	0.183586	0.118424	0.069883	0.046241			258.8	0.566712	0.292145	0.138961	0.061775	0.026672			258.8	1.43803	1.37965	1.17402	0.608166	0.285076
								259	1.00133	0.851573	0.605988	0.307389	0.143396			259	0.282859	0.183586	0.118426	0.069886	0.046242			259	0.56691	0.292317	0.139057	0.061819	0.026692			259	1.43803	1.37976	1.17449	0.60855	0.285282
								259.2	1.00135	0.851779	0.606317	0.307601	0.143503			259.2	0.282859	0.183586	0.118428	0.069888	0.046244			259.2	0.567108	0.292489	0.139152	0.061864	0.026712			259.2	1.43803	1.37987	1.17497	0.608933	0.285489
								259.4	1.00136	0.851984	0.606645	0.307812	0.143609			259.4	0.282859	0.183587	0.118429	0.06989	0.046246			259.4	0.567306	0.292661	0.139248	0.061909	0.026731			259.4	1.43803	1.37998	1.17544	0.609316	0.285695
								259.6	1.00137	0.852189	0.606973	0.308024	0.143716			259.6	0.282859	0.183587	0.118431	0.069892	0.046248			259.6	0.567504	0.292832	0.139344	0.061954	0.026751			259.6	1.43803	1.3801	1.17591	0.6097	0.285902
								259.8	1.00138	0.852393	0.607301	0.308235	0.143822			259.8	0.282859	0.183587	0.118432	0.069894	0.04625			259.8	0.567701	0.293004	0.13944	0.061999	0.026771			259.8	1.43803	1.38021	1.17639	0.610083	0.286108
								260	1.00139	0.852598	0.607629	0.308446	0.143929			260	0.282859	0.183587	0.118434	0.069897	0.046252			260	0.567898	0.293176	0.139536	0.062044	0.02679			260	1.43803	1.38032	1.17686	0.610466	0.286315
								260.2	1.0014	0.852802	0.607956	0.308658	0.144035			260.2	0.282859	0.183587	0.118435	0.069899	0.046254			260.2	0.568095	0.293348	0.139632	0.062089	0.02681			260.2	1.43803	1.38043	1.17733	0.610849	0.286521
								260.4	1.00141	0.853005	0.608284	0.308869	0.144142			260.4	0.282859	0.183587	0.118437	0.069901	0.046256			260.4	0.568292	0.293519	0.139728	0.062134	0.02683			260.4	1.43803	1.38054	1.1778	0.611231	0.286728
								260.6	1.00143	0.853209	0.608611	0.30908	0.144248			260.6	0.282859	0.183588	0.118439	0.069903	0.046258			260.6	0.568489	0.293691	0.139824	0.062179	0.02685			260.6	1.43803	1.38065	1.17828	0.611614	0.286934
								260.8	1.00144	0.853412	0.608938	0.309291	0.144355			260.8	0.282859	0.183588	0.11844	0.069905	0.04626			260.8	0.568685	0.293862	0.139919	0.062223	0.026869			260.8	1.43803	1.38076	1.17875	0.611997	0.28714
								261	1.00145	0.853615	0.609265	0.309502	0.144461			261	0.282859	0.183588	0.118442	0.069907	0.046262			261	0.568881	0.294034	0.140015	0.062268	0.026889			261	1.43803	1.38087	1.17922	0.612379	0.287347
								261.2	1.00146	0.853817	0.609591	0.309713	0.144568			261.2	0.282859	0.183588	0.118443	0.06991	0.046264			261.2	0.569077	0.294205	0.140111	0.062313	0.026909			261.2	1.43803	1.38098	1.17969	0.612761	0.287553
								261.4	1.00147	0.854019	0.609918	0.309924	0.144674			261.4	0.282859	0.183588	0.118445	0.069912	0.046266			261.4	0.569273	0.294376	0.140207	0.062358	0.026928			261.4	1.43803	1.38109	1.18016	0.613143	0.287759
								261.6	1.00148	0.854221	0.610244	0.310135	0.144781			261.6	0.282859	0.183588	0.118446	0.069914	0.046267			261.6	0.569468	0.294547	0.140302	0.062403	0.026948			261.6	1.43803	1.3812	1.18063	0.613526	0.287966
								261.8	1.00149	0.854422	0.610571	0.310346	0.144887			261.8	0.282859	0.183588	0.118448	0.069916	0.046269			261.8	0.569663	0.294719	0.140398	0.062448	0.026968			261.8	1.43803	1.38131	1.1811	0.613907	0.288172
								262	1.0015	0.854624	0.610897	0.310557	0.144994			262	0.282859	0.183589	0.118449	0.069918	0.046271			262	0.569858	0.29489	0.140494	0.062492	0.026988			262	1.43803	1.38141	1.18156	0.614289	0.288378
								262.2	1.00151	0.854825	0.611222	0.310768	0.1451			262.2	0.282859	0.183589	0.118451	0.06992	0.046273			262.2	0.570053	0.295061	0.14059	0.062537	0.027007			262.2	1.43803	1.38152	1.18203	0.614671	0.288584
								262.4	1.00152	0.855025	0.611548	0.310979	0.145206			262.4	0.282859	0.183589	0.118452	0.069922	0.046275			262.4	0.570248	0.295232	0.140685	0.062582	0.027027			262.4	1.43803	1.38163	1.1825	0.615053	0.288791
								262.6	1.00153	0.855225	0.611874	0.31119	0.145313			262.6	0.282859	0.183589	0.118454	0.069924	0.046277			262.6	0.570442	0.295402	0.140781	0.062627	0.027047			262.6	1.43803	1.38174	1.18297	0.615434	0.288997
								262.8	1.00154	0.855425	0.612199	0.3114	0.145419			262.8	0.282859	0.183589	0.118455	0.069927	0.046279			262.8	0.570636	0.295573	0.140876	0.062672	0.027066			262.8	1.43803	1.38184	1.18343	0.615816	0.289203
								263	1.00155	0.855625	0.612524	0.311611	0.145526			263	0.282859	0.183589	0.118456	0.069929	0.04628			263	0.57083	0.295744	0.140972	0.062717	0.027086			263	1.43803	1.38195	1.1839	0.616197	0.289409
								263.2	1.00157	0.855824	0.612849	0.311822	0.145632			263.2	0.282859	0.183589	0.118458	0.069931	0.046282			263.2	0.571024	0.295914	0.141068	0.062761	0.027106			263.2	1.43803	1.38206	1.18436	0.616578	0.289615
								263.4	1.00158	0.856023	0.613174	0.312033	0.145738			263.4	0.282859	0.18359	0.118459	0.069933	0.046284			263.4	0.571217	0.296085	0.141163	0.062806	0.027125			263.4	1.43803	1.38216	1.18483	0.616959	0.289821
								263.6	1.00159	0.856222	0.613499	0.312243	0.145845			263.6	0.282859	0.18359	0.118461	0.069935	0.046286			263.6	0.571411	0.296256	0.141259	0.062851	0.027145			263.6	1.43804	1.38227	1.18529	0.61734	0.290027
								263.8	1.0016	0.85642	0.613823	0.312454	0.145951			263.8	0.282859	0.18359	0.118462	0.069937	0.046288			263.8	0.571604	0.296426	0.141354	0.062896	0.027165			263.8	1.43804	1.38237	1.18576	0.617721	0.290234
								264	1.00161	0.856618	0.614148	0.312664	0.146057			264	0.282859	0.18359	0.118464	0.069939	0.046289			264	0.571797	0.296596	0.14145	0.062941	0.027184			264	1.43804	1.38248	1.18622	0.618101	0.29044
								264.2	1.00162	0.856816	0.614472	0.312875	0.146164			264.2	0.282859	0.18359	0.118465	0.069941	0.046291			264.2	0.57199	0.296767	0.141546	0.062985	0.027204			264.2	1.43804	1.38258	1.18669	0.618482	0.290646
								264.4	1.00163	0.857014	0.614796	0.313085	0.14627			264.4	0.282859	0.18359	0.118467	0.069943	0.046293			264.4	0.572182	0.296937	0.141641	0.06303	0.027224			264.4	1.43804	1.38269	1.18715	0.618862	0.290852
								264.6	1.00164	0.857211	0.61512	0.313296	0.146376			264.6	0.282859	0.18359	0.118468	0.069945	0.046295			264.6	0.572374	0.297107	0.141737	0.063075	0.027244			264.6	1.43804	1.38279	1.18761	0.619243	0.291058
								264.8	1.00165	0.857408	0.615443	0.313506	0.146483			264.8	0.282859	0.183591	0.118469	0.069947	0.046297			264.8	0.572566	0.297277	0.141832	0.06312	0.027263			264.8	1.43804	1.3829	1.18808	0.619623	0.291264
								265	1.00166	0.857604	0.615767	0.313717	0.146589			265	0.282859	0.183591	0.118471	0.069949	0.046298			265	0.572758	0.297447	0.141927	0.063165	0.027283			265	1.43804	1.383	1.18854	0.620003	0.291469
								265.2	1.00167	0.857801	0.61609	0.313927	0.146695			265.2	0.282859	0.183591	0.118472	0.069951	0.0463			265.2	0.57295	0.297617	0.142023	0.063209	0.027303			265.2	1.43804	1.38311	1.189	0.620383	0.291675
								265.4	1.00168	0.857997	0.616413	0.314137	0.146802			265.4	0.282859	0.183591	0.118474	0.069953	0.046302			265.4	0.573141	0.297787	0.142118	0.063254	0.027322			265.4	1.43804	1.38321	1.18946	0.620763	0.291881
								265.6	1.00169	0.858192	0.616737	0.314347	0.146908			265.6	0.282859	0.183591	0.118475	0.069955	0.046304			265.6	0.573332	0.297957	0.142214	0.063299	0.027342			265.6	1.43804	1.38331	1.18992	0.621143	0.292087
								265.8	1.0017	0.858388	0.617059	0.314558	0.147014			265.8	0.282859	0.183591	0.118476	0.069957	0.046305			265.8	0.573523	0.298127	0.142309	0.063344	0.027362			265.8	1.43804	1.38342	1.19038	0.621522	0.292293
								266	1.00171	0.858583	0.617382	0.314768	0.147121			266	0.282859	0.183591	0.118478	0.069959	0.046307			266	0.573714	0.298296	0.142404	0.063388	0.027381			266	1.43804	1.38352	1.19084	0.621902	0.292499
								266.2	1.00172	0.858778	0.617705	0.314978	0.147227			266.2	0.282859	0.183591	0.118479	0.069961	0.046309			266.2	0.573905	0.298466	0.1425	0.063433	0.027401			266.2	1.43804	1.38362	1.1913	0.622281	0.292705
								266.4	1.00173	0.858972	0.618027	0.315188	0.147333			266.4	0.282859	0.183592	0.11848	0.069963	0.046311			266.4	0.574095	0.298635	0.142595	0.063478	0.027421			266.4	1.43804	1.38372	1.19176	0.62266	0.29291
								266.6	1.00174	0.859166	0.618349	0.315398	0.14744			266.6	0.282859	0.183592	0.118482	0.069965	0.046312			266.6	0.574285	0.298805	0.142691	0.063523	0.02744			266.6	1.43804	1.38382	1.19222	0.62304	0.293116
								266.8	1.00175	0.85936	0.618671	0.315608	0.147546			266.8	0.282859	0.183592	0.118483	0.069967	0.046314			266.8	0.574475	0.298974	0.142786	0.063567	0.02746			266.8	1.43804	1.38392	1.19268	0.623419	0.293322
								267	1.00176	0.859554	0.618993	0.315818	0.147652			267	0.282859	0.183592	0.118484	0.069969	0.046316			267	0.574665	0.299144	0.142881	0.063612	0.02748			267	1.43804	1.38403	1.19314	0.623798	0.293528
								267.2	1.00177	0.859747	0.619315	0.316028	0.147758			267.2	0.282859	0.183592	0.118486	0.069971	0.046318			267.2	0.574855	0.299313	0.142976	0.063657	0.027499			267.2	1.43804	1.38413	1.19359	0.624177	0.293733
								267.4	1.00178	0.85994	0.619636	0.316238	0.147865			267.4	0.282859	0.183592	0.118487	0.069972	0.046319			267.4	0.575044	0.299482	0.143072	0.063701	0.027519			267.4	1.43804	1.38423	1.19405	0.624555	0.293939
								267.6	1.00178	0.860132	0.619957	0.316448	0.147971			267.6	0.282859	0.183592	0.118488	0.069974	0.046321			267.6	0.575233	0.299651	0.143167	0.063746	0.027539			267.6	1.43804	1.38433	1.19451	0.624934	0.294145
								267.8	1.00179	0.860325	0.620279	0.316658	0.148077			267.8	0.282859	0.183592	0.11849	0.069976	0.046323			267.8	0.575422	0.29982	0.143262	0.063791	0.027558			267.8	1.43804	1.38443	1.19496	0.625312	0.29435
								268	1.0018	0.860517	0.6206	0.316868	0.148183			268	0.282859	0.183592	0.118491	0.069978	0.046324			268	0.575611	0.299989	0.143357	0.063836	0.027578			268	1.43804	1.38453	1.19542	0.625691	0.294556
								268.2	1.00181	0.860709	0.62092	0.317077	0.14829			268.2	0.282859	0.183593	0.118492	0.06998	0.046326			268.2	0.575799	0.300158	0.143453	0.06388	0.027598			268.2	1.43804	1.38463	1.19587	0.626069	0.294762
								268.4	1.00182	0.8609	0.621241	0.317287	0.148396			268.4	0.282859	0.183593	0.118494	0.069982	0.046328			268.4	0.575988	0.300327	0.143548	0.063925	0.027617			268.4	1.43804	1.38472	1.19633	0.626447	0.294967
								268.6	1.00183	0.861091	0.621562	0.317497	0.148502			268.6	0.282859	0.183593	0.118495	0.069984	0.046329			268.6	0.576176	0.300496	0.143643	0.06397	0.027637			268.6	1.43804	1.38482	1.19678	0.626825	0.295173
								268.8	1.00184	0.861282	0.621882	0.317706	0.148608			268.8	0.282859	0.183593	0.118496	0.069986	0.046331			268.8	0.576364	0.300665	0.143738	0.064014	0.027657			268.8	1.43804	1.38492	1.19724	0.627203	0.295378
								269	1.00185	0.861473	0.622202	0.317916	0.148714			269	0.282859	0.183593	0.118497	0.069988	0.046333			269	0.576551	0.300833	0.143833	0.064059	0.027676			269	1.43804	1.38502	1.19769	0.627581	0.295584
								269.2	1.00186	0.861663	0.622522	0.318126	0.148821			269.2	0.282859	0.183593	0.118499	0.069989	0.046334			269.2	0.576739	0.301002	0.143928	0.064104	0.027696			269.2	1.43804	1.38512	1.19815	0.627959	0.295789
								269.4	1.00187	0.861853	0.622842	0.318335	0.148927			269.4	0.282859	0.183593	0.1185	0.069991	0.046336			269.4	0.576926	0.30117	0.144023	0.064148	0.027716			269.4	1.43804	1.38522	1.1986	0.628336	0.295995
								269.6	1.00188	0.862043	0.623162	0.318545	0.149033			269.6	0.282859	0.183593	0.118501	0.069993	0.046338			269.6	0.577113	0.301339	0.144119	0.064193	0.027735			269.6	1.43804	1.38532	1.19905	0.628714	0.2962
								269.8	1.00189	0.862232	0.623481	0.318754	0.149139			269.8	0.282859	0.183594	0.118502	0.069995	0.046339			269.8	0.5773	0.301507	0.144214	0.064238	0.027755			269.8	1.43804	1.38541	1.1995	0.629091	0.296406
								270	1.00189	0.862421	0.623801	0.318964	0.149245			270	0.282859	0.183594	0.118504	0.069997	0.046341			270	0.577487	0.301676	0.144309	0.064283	0.027775			270	1.43804	1.38551	1.19995	0.629468	0.296611
								270.2	1.0019	0.86261	0.62412	0.319173	0.149352			270.2	0.282859	0.183594	0.118505	0.069999	0.046342			270.2	0.577673	0.301844	0.144404	0.064327	0.027794			270.2	1.43804	1.38561	1.2004	0.629845	0.296817
								270.4	1.00191	0.862799	0.624439	0.319383	0.149458			270.4	0.282859	0.183594	0.118506	0.07	0.046344			270.4	0.577859	0.302012	0.144499	0.064372	0.027814			270.4	1.43804	1.3857	1.20086	0.630222	0.297022
								270.6	1.00192	0.862987	0.624758	0.319592	0.149564			270.6	0.282859	0.183594	0.118507	0.070002	0.046346			270.6	0.578045	0.30218	0.144594	0.064416	0.027833			270.6	1.43804	1.3858	1.20131	0.630599	0.297227
								270.8	1.00193	0.863175	0.625076	0.319801	0.14967			270.8	0.282859	0.183594	0.118509	0.070004	0.046347			270.8	0.578231	0.302348	0.144689	0.064461	0.027853			270.8	1.43804	1.3859	1.20176	0.630976	0.297433
								271	1.00194	0.863363	0.625395	0.32001	0.149776			271	0.282859	0.183594	0.11851	0.070006	0.046349			271	0.578417	0.302516	0.144784	0.064506	0.027873			271	1.43804	1.38599	1.2022	0.631353	0.297638
								271.2	1.00195	0.86355	0.625713	0.32022	0.149882			271.2	0.282859	0.183594	0.118511	0.070008	0.04635			271.2	0.578602	0.302684	0.144879	0.06455	0.027892			271.2	1.43804	1.38609	1.20266	0.631729	0.297843
								271.4	1.00196	0.863737	0.626032	0.320429	0.149988			271.4	0.282859	0.183594	0.118512	0.070009	0.046352			271.4	0.578787	0.302852	0.144974	0.064595	0.027912			271.4	1.43804	1.38618	1.2031	0.632105	0.298049
								271.6	1.00196	0.863924	0.62635	0.320638	0.150095			271.6	0.282859	0.183594	0.118514	0.070011	0.046354			271.6	0.578973	0.30302	0.145068	0.06464	0.027932			271.6	1.43804	1.38628	1.20355	0.632482	0.298254
								271.8	1.00197	0.86411	0.626667	0.320847	0.150201			271.8	0.282859	0.183595	0.118515	0.070013	0.046355			271.8	0.579157	0.303187	0.145163	0.064684	0.027951			271.8	1.43804	1.38637	1.204	0.632858	0.298459
								272	1.00198	0.864297	0.626985	0.321056	0.150307			272	0.282859	0.183595	0.118516	0.070015	0.046357			272	0.579342	0.303355	0.145258	0.064729	0.027971			272	1.43804	1.38647	1.20445	0.633234	0.298665
								272.2	1.00199	0.864483	0.627303	0.321265	0.150413			272.2	0.282859	0.183595	0.118517	0.070016	0.046358			272.2	0.579526	0.303523	0.145353	0.064774	0.027991			272.2	1.43804	1.38656	1.20489	0.63361	0.29887
								272.4	1.002	0.864668	0.62762	0.321474	0.150519			272.4	0.282859	0.183595	0.118518	0.070018	0.04636			272.4	0.579711	0.30369	0.145448	0.064818	0.02801			272.4	1.43804	1.38665	1.20534	0.633986	0.299075
								272.6	1.00201	0.864854	0.627937	0.321683	0.150625			272.6	0.282859	0.183595	0.118519	0.07002	0.046362			272.6	0.579895	0.303858	0.145543	0.064863	0.02803			272.6	1.43804	1.38675	1.20579	0.634362	0.29928
								272.8	1.00202	0.865039	0.628254	0.321892	0.150731			272.8	0.282859	0.183595	0.118521	0.070022	0.046363			272.8	0.580078	0.304025	0.145638	0.064907	0.028049			272.8	1.43805	1.38684	1.20623	0.634737	0.299485
								273	1.00202	0.865224	0.628571	0.322101	0.150837			273	0.282859	0.183595	0.118522	0.070023	0.046365			273	0.580262	0.304192	0.145732	0.064952	0.028069			273	1.43805	1.38693	1.20668	0.635113	0.29969
								273.2	1.00203	0.865408	0.628888	0.32231	0.150943			273.2	0.282859	0.183595	0.118523	0.070025	0.046366			273.2	0.580445	0.30436	0.145827	0.064997	0.028089			273.2	1.43805	1.38703	1.20712	0.635488	0.299895
								273.4	1.00204	0.865592	0.629204	0.322519	0.151049			273.4	0.282859	0.183595	0.118524	0.070027	0.046368			273.4	0.580629	0.304527	0.145922	0.065041	0.028108			273.4	1.43805	1.38712	1.20757	0.635863	0.300101
								273.6	1.00205	0.865776	0.629521	0.322727	0.151155			273.6	0.282859	0.183595	0.118525	0.070029	0.046369			273.6	0.580812	0.304694	0.146017	0.065086	0.028128			273.6	1.43805	1.38721	1.20801	0.636239	0.300306
								273.8	1.00206	0.86596	0.629837	0.322936	0.151262			273.8	0.282859	0.183596	0.118526	0.07003	0.046371			273.8	0.580995	0.304861	0.146112	0.06513	0.028148			273.8	1.43805	1.3873	1.20846	0.636614	0.300511
								274	1.00207	0.866143	0.630153	0.323145	0.151368			274	0.282859	0.183596	0.118528	0.070032	0.046372			274	0.581177	0.305028	0.146206	0.065175	0.028167			274	1.43805	1.38739	1.2089	0.636989	0.300716
								274.2	1.00207	0.866326	0.630469	0.323354	0.151474			274.2	0.282859	0.183596	0.118529	0.070034	0.046374			274.2	0.58136	0.305195	0.146301	0.06522	0.028187			274.2	1.43805	1.38749	1.20934	0.637363	0.300921
								274.4	1.00208	0.866509	0.630785	0.323562	0.15158			274.4	0.282859	0.183596	0.11853	0.070035	0.046375			274.4	0.581542	0.305362	0.146396	0.065264	0.028206			274.4	1.43805	1.38758	1.20979	0.637738	0.301126
								274.6	1.00209	0.866692	0.6311	0.323771	0.151686			274.6	0.282859	0.183596	0.118531	0.070037	0.046377			274.6	0.581724	0.305528	0.14649	0.065309	0.028226			274.6	1.43805	1.38767	1.21023	0.638113	0.301331
								274.8	1.0021	0.866874	0.631416	0.323979	0.151792			274.8	0.282859	0.183596	0.118532	0.070039	0.046378			274.8	0.581906	0.305695	0.146585	0.065353	0.028246			274.8	1.43805	1.38776	1.21067	0.638487	0.301536
								275	1.00211	0.867056	0.631731	0.324188	0.151898			275	0.282859	0.183596	0.118533	0.07004	0.04638			275	0.582087	0.305862	0.14668	0.065398	0.028265			275	1.43805	1.38785	1.21111	0.638862	0.301741
								275.2	1.00211	0.867238	0.632046	0.324396	0.152004			275.2	0.282859	0.183596	0.118534	0.070042	0.046381			275.2	0.582269	0.306028	0.146774	0.065442	0.028285			275.2	1.43805	1.38794	1.21155	0.639236	0.301945
								275.4	1.00212	0.867419	0.632361	0.324605	0.15211			275.4	0.282859	0.183596	0.118535	0.070044	0.046383			275.4	0.58245	0.306195	0.146869	0.065487	0.028305			275.4	1.43805	1.38803	1.21199	0.63961	0.30215
								275.6	1.00213	0.8676	0.632676	0.324813	0.152216			275.6	0.282859	0.183596	0.118537	0.070045	0.046384			275.6	0.582631	0.306361	0.146964	0.065532	0.028324			275.6	1.43805	1.38812	1.21243	0.639984	0.302355
								275.8	1.00214	0.867781	0.63299	0.325022	0.152322			275.8	0.282859	0.183596	0.118538	0.070047	0.046386			275.8	0.582812	0.306528	0.147058	0.065576	0.028344			275.8	1.43805	1.38821	1.21287	0.640358	0.30256
								276	1.00215	0.867961	0.633305	0.32523	0.152428			276	0.282859	0.183597	0.118539	0.070049	0.046387			276	0.582992	0.306694	0.147153	0.065621	0.028363			276	1.43805	1.3883	1.21331	0.640732	0.302765
								276.2	1.00215	0.868142	0.633619	0.325438	0.152534			276.2	0.282859	0.183597	0.11854	0.07005	0.046389			276.2	0.583173	0.30686	0.147247	0.065665	0.028383			276.2	1.43805	1.38839	1.21375	0.641105	0.30297
								276.4	1.00216	0.868322	0.633933	0.325647	0.15264			276.4	0.282859	0.183597	0.118541	0.070052	0.04639			276.4	0.583353	0.307026	0.147342	0.06571	0.028403			276.4	1.43805	1.38848	1.21419	0.641479	0.303174
								276.6	1.00217	0.868501	0.634247	0.325855	0.152746			276.6	0.282859	0.183597	0.118542	0.070053	0.046392			276.6	0.583533	0.307192	0.147436	0.065754	0.028422			276.6	1.43805	1.38857	1.21463	0.641852	0.303379
								276.8	1.00218	0.868681	0.634561	0.326063	0.152852			276.8	0.282859	0.183597	0.118543	0.070055	0.046393			276.8	0.583713	0.307358	0.147531	0.065799	0.028442			276.8	1.43805	1.38865	1.21507	0.642226	0.303584
								277	1.00218	0.86886	0.634875	0.326271	0.152958			277	0.282859	0.183597	0.118544	0.070057	0.046394			277	0.583892	0.307524	0.147625	0.065843	0.028461			277	1.43805	1.38874	1.2155	0.642599	0.303789
								277.2	1.00219	0.869039	0.635188	0.326479	0.153063			277.2	0.282859	0.183597	0.118545	0.070058	0.046396			277.2	0.584072	0.30769	0.14772	0.065888	0.028481			277.2	1.43805	1.38883	1.21594	0.642972	0.303993
								277.4	1.0022	0.869218	0.635501	0.326688	0.153169			277.4	0.282859	0.183597	0.118546	0.07006	0.046397			277.4	0.584251	0.307856	0.147814	0.065932	0.028501			277.4	1.43805	1.38892	1.21638	0.643345	0.304198
								277.6	1.00221	0.869396	0.635814	0.326896	0.153275			277.6	0.282859	0.183597	0.118547	0.070061	0.046399			277.6	0.58443	0.308022	0.147909	0.065977	0.02852			277.6	1.43805	1.38901	1.21681	0.643718	0.304403
								277.8	1.00221	0.869574	0.636127	0.327104	0.153381			277.8	0.282859	0.183597	0.118548	0.070063	0.0464			277.8	0.584609	0.308188	0.148003	0.066021	0.02854			277.8	1.43805	1.38909	1.21725	0.644091	0.304607
								278	1.00222	0.869752	0.63644	0.327312	0.153487			278	0.282859	0.183597	0.118549	0.070065	0.046402			278	0.584788	0.308353	0.148097	0.066066	0.028559			278	1.43805	1.38918	1.21768	0.644464	0.304812
								278.2	1.00223	0.869929	0.636753	0.32752	0.153593			278.2	0.282859	0.183597	0.11855	0.070066	0.046403			278.2	0.584966	0.308519	0.148192	0.06611	0.028579			278.2	1.43805	1.38927	1.21812	0.644836	0.305017
								278.4	1.00224	0.870107	0.637065	0.327727	0.153699			278.4	0.282859	0.183598	0.118551	0.070068	0.046404			278.4	0.585144	0.308684	0.148286	0.066155	0.028599			278.4	1.43805	1.38935	1.21856	0.645209	0.305221
								278.6	1.00224	0.870284	0.637378	0.327935	0.153805			278.6	0.282859	0.183598	0.118552	0.070069	0.046406			278.6	0.585322	0.30885	0.148381	0.066199	0.028618			278.6	1.43805	1.38944	1.21899	0.645581	0.305426
								278.8	1.00225	0.87046	0.63769	0.328143	0.153911			278.8	0.282859	0.183598	0.118554	0.070071	0.046407			278.8	0.5855	0.309015	0.148475	0.066244	0.028638			278.8	1.43805	1.38953	1.21942	0.645953	0.30563
								279	1.00226	0.870637	0.638002	0.328351	0.154017			279	0.282859	0.183598	0.118555	0.070072	0.046409			279	0.585678	0.30918	0.148569	0.066288	0.028657			279	1.43805	1.38961	1.21986	0.646325	0.305835
								279.2	1.00227	0.870813	0.638314	0.328559	0.154123			279.2	0.282859	0.183598	0.118556	0.070074	0.04641			279.2	0.585855	0.309346	0.148664	0.066333	0.028677			279.2	1.43805	1.3897	1.22029	0.646697	0.306039
								279.4	1.00227	0.870989	0.638625	0.328766	0.154228			279.4	0.282859	0.183598	0.118557	0.070075	0.046411			279.4	0.586033	0.309511	0.148758	0.066377	0.028697			279.4	1.43805	1.38978	1.22072	0.647069	0.306244
								279.6	1.00228	0.871164	0.638937	0.328974	0.154334			279.6	0.282859	0.183598	0.118558	0.070077	0.046413			279.6	0.58621	0.309676	0.148852	0.066422	0.028716			279.6	1.43805	1.38987	1.22115	0.647441	0.306448
								279.8	1.00229	0.87134	0.639248	0.329182	0.15444			279.8	0.282859	0.183598	0.118559	0.070079	0.046414			279.8	0.586387	0.309841	0.148946	0.066466	0.028736			279.8	1.43805	1.38995	1.22159	0.647812	0.306653
								280	1.00229	0.871515	0.639559	0.329389	0.154546			280	0.282859	0.183598	0.11856	0.07008	0.046416			280	0.586563	0.310006	0.149041	0.066511	0.028755			280	1.43805	1.39004	1.22202	0.648184	0.306857
								280.2	1.0023	0.87169	0.639871	0.329597	0.154652			280.2	0.282859	0.183598	0.118561	0.070082	0.046417			280.2	0.58674	0.310171	0.149135	0.066555	0.028775			280.2	1.43805	1.39012	1.22245	0.648555	0.307062
								280.4	1.00231	0.871864	0.640181	0.329805	0.154758			280.4	0.282859	0.183598	0.118562	0.070083	0.046418			280.4	0.586916	0.310336	0.149229	0.0666	0.028794			280.4	1.43805	1.39021	1.22288	0.648927	0.307266
								280.6	1.00232	0.872038	0.640492	0.330012	0.154864			280.6	0.282859	0.183598	0.118563	0.070085	0.04642			280.6	0.587092	0.310501	0.149323	0.066644	0.028814			280.6	1.43805	1.39029	1.22331	0.649298	0.30747
								280.8	1.00232	0.872212	0.640803	0.33022	0.154969			280.8	0.282859	0.183599	0.118564	0.070086	0.046421			280.8	0.587268	0.310665	0.149417	0.066688	0.028834			280.8	1.43805	1.39037	1.22374	0.649669	0.307675
								281	1.00233	0.872386	0.641113	0.330427	0.155075			281	0.282859	0.183599	0.118564	0.070088	0.046422			281	0.587444	0.31083	0.149512	0.066733	0.028853			281	1.43805	1.39046	1.22417	0.65004	0.307879
								281.2	1.00234	0.872559	0.641423	0.330634	0.155181			281.2	0.282859	0.183599	0.118565	0.070089	0.046424			281.2	0.587619	0.310994	0.149606	0.066777	0.028873			281.2	1.43805	1.39054	1.2246	0.650411	0.308083
								281.4	1.00234	0.872733	0.641733	0.330842	0.155287			281.4	0.282859	0.183599	0.118566	0.070091	0.046425			281.4	0.587795	0.311159	0.1497	0.066822	0.028892			281.4	1.43805	1.39062	1.22503	0.650782	0.308288
								281.6	1.00235	0.872906	0.642043	0.331049	0.155393			281.6	0.282859	0.183599	0.118567	0.070092	0.046426			281.6	0.58797	0.311323	0.149794	0.066866	0.028912			281.6	1.43805	1.39071	1.22546	0.651152	0.308492
								281.8	1.00236	0.873078	0.642353	0.331256	0.155499			281.8	0.282859	0.183599	0.118568	0.070093	0.046428			281.8	0.588145	0.311488	0.149888	0.066911	0.028931			281.8	1.43805	1.39079	1.22588	0.651523	0.308696
								282	1.00236	0.873251	0.642663	0.331464	0.155604			282	0.282859	0.183599	0.118569	0.070095	0.046429			282	0.58832	0.311652	0.149982	0.066955	0.028951			282	1.43805	1.39087	1.22631	0.651893	0.3089
								282.2	1.00237	0.873423	0.642972	0.331671	0.15571			282.2	0.282859	0.183599	0.11857	0.070096	0.04643			282.2	0.588494	0.311816	0.150076	0.066999	0.028971			282.2	1.43805	1.39095	1.22674	0.652263	0.309104
								282.4	1.00238	0.873595	0.643281	0.331878	0.155816			282.4	0.282859	0.183599	0.118571	0.070098	0.046432			282.4	0.588669	0.311981	0.15017	0.067044	0.02899			282.4	1.43805	1.39104	1.22717	0.652634	0.309309
								282.6	1.00238	0.873766	0.64359	0.332085	0.155922			282.6	0.282859	0.183599	0.118572	0.070099	0.046433			282.6	0.588843	0.312145	0.150264	0.067088	0.02901			282.6	1.43805	1.39112	1.22759	0.653004	0.309513
								282.8	1.00239	0.873938	0.643899	0.332292	0.156027			282.8	0.282859	0.183599	0.118573	0.070101	0.046434			282.8	0.589017	0.312309	0.150358	0.067133	0.029029			282.8	1.43805	1.3912	1.22802	0.653374	0.309717
								283	1.0024	0.874109	0.644208	0.332499	0.156133			283	0.282859	0.183599	0.118574	0.070102	0.046436			283	0.589191	0.312473	0.150452	0.067177	0.029049			283	1.43805	1.39128	1.22844	0.653744	0.309921
								283.2	1.0024	0.874279	0.644517	0.332706	0.156239			283.2	0.282859	0.183599	0.118575	0.070104	0.046437			283.2	0.589364	0.312637	0.150546	0.067221	0.029068			283.2	1.43805	1.39136	1.22887	0.654113	0.310125
								283.4	1.00241	0.87445	0.644825	0.332913	0.156345			283.4	0.282859	0.183599	0.118576	0.070105	0.046438			283.4	0.589538	0.3128	0.15064	0.067266	0.029088			283.4	1.43805	1.39144	1.22929	0.654483	0.310329
								283.6	1.00242	0.87462	0.645134	0.33312	0.15645			283.6	0.282859	0.1836	0.118577	0.070106	0.04644			283.6	0.589711	0.312964	0.150734	0.06731	0.029108			283.6	1.43805	1.39152	1.22972	0.654852	0.310533
								283.8	1.00242	0.87479	0.645442	0.333327	0.156556			283.8	0.282859	0.1836	0.118578	0.070108	0.046441			283.8	0.589884	0.313128	0.150828	0.067355	0.029127			283.8	1.43805	1.3916	1.23014	0.655222	0.310737
								284	1.00243	0.87496	0.64575	0.333534	0.156662			284	0.282859	0.1836	0.118579	0.070109	0.046442			284	0.590057	0.313292	0.150922	0.067399	0.029147			284	1.43805	1.39168	1.23057	0.655591	0.310941
								284.2	1.00244	0.875129	0.646058	0.333741	0.156768			284.2	0.282859	0.1836	0.11858	0.070111	0.046443			284.2	0.59023	0.313455	0.151016	0.067443	0.029166			284.2	1.43805	1.39176	1.23099	0.65596	0.311145
								284.4	1.00244	0.875299	0.646365	0.333948	0.156873			284.4	0.282859	0.1836	0.11858	0.070112	0.046445			284.4	0.590402	0.313619	0.15111	0.067488	0.029186			284.4	1.43805	1.39184	1.23141	0.656329	0.311349
								284.6	1.00245	0.875468	0.646673	0.334155	0.156979			284.6	0.282859	0.1836	0.118581	0.070114	0.046446			284.6	0.590574	0.313782	0.151204	0.067532	0.029205			284.6	1.43805	1.39192	1.23184	0.656698	0.311553
								284.8	1.00246	0.875636	0.64698	0.334361	0.157085			284.8	0.282859	0.1836	0.118582	0.070115	0.046447			284.8	0.590747	0.313946	0.151298	0.067576	0.029225			284.8	1.43805	1.392	1.23226	0.657067	0.311757
								285	1.00246	0.875805	0.647287	0.334568	0.15719			285	0.282859	0.1836	0.118583	0.070116	0.046448			285	0.590918	0.314109	0.151392	0.067621	0.029244			285	1.43805	1.39208	1.23268	0.657436	0.311961
								285.2	1.00247	0.875973	0.647594	0.334775	0.157296			285.2	0.282859	0.1836	0.118584	0.070118	0.04645			285.2	0.59109	0.314272	0.151485	0.067665	0.029264			285.2	1.43805	1.39216	1.2331	0.657804	0.312165
								285.4	1.00248	0.876141	0.647901	0.334981	0.157402			285.4	0.282859	0.1836	0.118585	0.070119	0.046451			285.4	0.591262	0.314435	0.151579	0.06771	0.029283			285.4	1.43805	1.39224	1.23352	0.658173	0.312369
								285.6	1.00248	0.876308	0.648208	0.335188	0.157508			285.6	0.282859	0.1836	0.118586	0.07012	0.046452			285.6	0.591433	0.314598	0.151673	0.067754	0.029303			285.6	1.43805	1.39231	1.23394	0.658541	0.312573
								285.8	1.00249	0.876476	0.648514	0.335395	0.157613			285.8	0.282859	0.1836	0.118587	0.070122	0.046454			285.8	0.591604	0.314761	0.151767	0.067798	0.029323			285.8	1.43805	1.39239	1.23436	0.65891	0.312777
								286	1.00249	0.876643	0.648821	0.335601	0.157719			286	0.282859	0.1836	0.118588	0.070123	0.046455			286	0.591775	0.314924	0.15186	0.067843	0.029342			286	1.43805	1.39247	1.23478	0.659278	0.31298
								286.2	1.0025	0.87681	0.649127	0.335808	0.157825			286.2	0.282859	0.1836	0.118588	0.070125	0.046456			286.2	0.591946	0.315087	0.151954	0.067887	0.029362			286.2	1.43805	1.39255	1.2352	0.659646	0.313184
								286.4	1.00251	0.876976	0.649433	0.336014	0.15793			286.4	0.282859	0.1836	0.118589	0.070126	0.046457			286.4	0.592117	0.31525	0.152048	0.067931	0.029381			286.4	1.43805	1.39263	1.23562	0.660014	0.313388
								286.6	1.00251	0.877143	0.649739	0.33622	0.158036			286.6	0.282859	0.1836	0.11859	0.070127	0.046458			286.6	0.592287	0.315413	0.152142	0.067976	0.029401			286.6	1.43805	1.3927	1.23604	0.660382	0.313592
								286.8	1.00252	0.877309	0.650045	0.336427	0.158142			286.8	0.282859	0.183601	0.118591	0.070129	0.04646			286.8	0.592457	0.315576	0.152235	0.06802	0.02942			286.8	1.43805	1.39278	1.23646	0.660749	0.313796
								287	1.00252	0.877475	0.65035	0.336633	0.158247			287	0.282859	0.183601	0.118592	0.07013	0.046461			287	0.592627	0.315738	0.152329	0.068064	0.02944			287	1.43805	1.39286	1.23688	0.661117	0.313999
								287.2	1.00253	0.87764	0.650656	0.33684	0.158353			287.2	0.282859	0.183601	0.118593	0.070131	0.046462			287.2	0.592797	0.315901	0.152423	0.068108	0.029459			287.2	1.43805	1.39294	1.23729	0.661484	0.314203
								287.4	1.00254	0.877806	0.650961	0.337046	0.158458			287.4	0.282859	0.183601	0.118594	0.070133	0.046463			287.4	0.592967	0.316064	0.152516	0.068153	0.029479			287.4	1.43805	1.39301	1.23771	0.661852	0.314407
								287.6	1.00254	0.877971	0.651266	0.337252	0.158564			287.6	0.282859	0.183601	0.118594	0.070134	0.046465			287.6	0.593136	0.316226	0.15261	0.068197	0.029498			287.6	1.43805	1.39309	1.23813	0.662219	0.31461
								287.8	1.00255	0.878136	0.651571	0.337458	0.15867			287.8	0.282859	0.183601	0.118595	0.070135	0.046466			287.8	0.593306	0.316388	0.152704	0.068241	0.029518			287.8	1.43805	1.39316	1.23854	0.662586	0.314814
								288	1.00255	0.8783	0.651876	0.337664	0.158775			288	0.282859	0.183601	0.118596	0.070137	0.046467			288	0.593475	0.316551	0.152797	0.068286	0.029537			288	1.43805	1.39324	1.23896	0.662953	0.315018
								288.2	1.00256	0.878465	0.652181	0.337871	0.158881			288.2	0.282859	0.183601	0.118597	0.070138	0.046468			288.2	0.593644	0.316713	0.152891	0.06833	0.029557			288.2	1.43805	1.39332	1.23937	0.66332	0.315221
								288.4	1.00256	0.878629	0.652485	0.338077	0.158986			288.4	0.282859	0.183601	0.118598	0.070139	0.046469			288.4	0.593812	0.316875	0.152984	0.068374	0.029577			288.4	1.43805	1.39339	1.23979	0.663687	0.315425
								288.6	1.00257	0.878792	0.65279	0.338283	0.159092			288.6	0.282859	0.183601	0.118599	0.07014	0.046471			288.6	0.593981	0.317037	0.153078	0.068419	0.029596			288.6	1.43805	1.39347	1.24021	0.664054	0.315628
								288.8	1.00258	0.878956	0.653094	0.338489	0.159198			288.8	0.282859	0.183601	0.118599	0.070142	0.046472			288.8	0.594149	0.3172	0.153171	0.068463	0.029616			288.8	1.43805	1.39354	1.24062	0.66442	0.315832
								289	1.00258	0.879119	0.653398	0.338695	0.159303			289	0.282859	0.183601	0.1186	0.070143	0.046473			289	0.594318	0.317362	0.153265	0.068507	0.029635			289	1.43805	1.39362	1.24103	0.664787	0.316035
								289.2	1.00259	0.879282	0.653702	0.338901	0.159409			289.2	0.282859	0.183601	0.118601	0.070144	0.046474			289.2	0.594486	0.317524	0.153359	0.068551	0.029655			289.2	1.43805	1.39369	1.24145	0.665153	0.316239
								289.4	1.00259	0.879445	0.654005	0.339107	0.159514			289.4	0.282859	0.183601	0.118602	0.070146	0.046475			289.4	0.594653	0.317685	0.153452	0.068596	0.029674			289.4	1.43805	1.39376	1.24186	0.66552	0.316442
								289.6	1.0026	0.879608	0.654309	0.339313	0.15962			289.6	0.282859	0.183601	0.118603	0.070147	0.046476			289.6	0.594821	0.317847	0.153545	0.06864	0.029694			289.6	1.43805	1.39384	1.24228	0.665886	0.316646
								289.8	1.00261	0.87977	0.654612	0.339518	0.159725			289.8	0.282859	0.183601	0.118603	0.070148	0.046478			289.8	0.594989	0.318009	0.153639	0.068684	0.029713			289.8	1.43805	1.39391	1.24269	0.666252	0.316849
								290	1.00261	0.879932	0.654916	0.339724	0.159831			290	0.282859	0.183601	0.118604	0.070149	0.046479			290	0.595156	0.318171	0.153732	0.068728	0.029733			290	1.43806	1.39399	1.2431	0.666618	0.317053
								290.2	1.00262	0.880094	0.655219	0.33993	0.159937			290.2	0.282859	0.183602	0.118605	0.070151	0.04648			290.2	0.595323	0.318332	0.153826	0.068773	0.029752			290.2	1.43806	1.39406	1.24351	0.666984	0.317256
								290.4	1.00262	0.880255	0.655522	0.340136	0.160042			290.4	0.282859	0.183602	0.118606	0.070152	0.046481			290.4	0.59549	0.318494	0.153919	0.068817	0.029772			290.4	1.43806	1.39413	1.24392	0.667349	0.317459
								290.6	1.00263	0.880417	0.655824	0.340341	0.160148			290.6	0.282859	0.183602	0.118607	0.070153	0.046482			290.6	0.595657	0.318655	0.154013	0.068861	0.029791			290.6	1.43806	1.39421	1.24433	0.667715	0.317663
								290.8	1.00263	0.880578	0.656127	0.340547	0.160253			290.8	0.282859	0.183602	0.118607	0.070154	0.046483			290.8	0.595823	0.318817	0.154106	0.068905	0.029811			290.8	1.43806	1.39428	1.24474	0.66808	0.317866
								291	1.00264	0.880739	0.65643	0.340753	0.160359			291	0.282859	0.183602	0.118608	0.070156	0.046484			291	0.595989	0.318978	0.154199	0.06895	0.02983			291	1.43806	1.39435	1.24516	0.668446	0.318069
								291.2	1.00265	0.880899	0.656732	0.340958	0.160464			291.2	0.282859	0.183602	0.118609	0.070157	0.046486			291.2	0.596156	0.319139	0.154293	0.068994	0.02985			291.2	1.43806	1.39443	1.24557	0.668811	0.318273
								291.4	1.00265	0.881059	0.657034	0.341164	0.16057			291.4	0.282859	0.183602	0.11861	0.070158	0.046487			291.4	0.596322	0.319301	0.154386	0.069038	0.029869			291.4	1.43806	1.3945	1.24598	0.669176	0.318476
								291.6	1.00266	0.88122	0.657336	0.341369	0.160675			291.6	0.282859	0.183602	0.11861	0.070159	0.046488			291.6	0.596487	0.319462	0.154479	0.069082	0.029889			291.6	1.43806	1.39457	1.24638	0.669541	0.318679
								291.8	1.00266	0.881379	0.657638	0.341575	0.160781			291.8	0.282859	0.183602	0.118611	0.070161	0.046489			291.8	0.596653	0.319623	0.154573	0.069126	0.029908			291.8	1.43806	1.39464	1.24679	0.669906	0.318882
								292	1.00267	0.881539	0.657939	0.34178	0.160886			292	0.282859	0.183602	0.118612	0.070162	0.04649			292	0.596819	0.319784	0.154666	0.069171	0.029928			292	1.43806	1.39471	1.2472	0.670271	0.319086
								292.2	1.00267	0.881698	0.658241	0.341986	0.160992			292.2	0.282859	0.183602	0.118613	0.070163	0.046491			292.2	0.596984	0.319945	0.154759	0.069215	0.029947			292.2	1.43806	1.39479	1.24761	0.670636	0.319289
								292.4	1.00268	0.881857	0.658542	0.342191	0.161097			292.4	0.282859	0.183602	0.118613	0.070164	0.046492			292.4	0.597149	0.320106	0.154852	0.069259	0.029967			292.4	1.43806	1.39486	1.24802	0.671	0.319492
								292.6	1.00268	0.882016	0.658844	0.342396	0.161202			292.6	0.282859	0.183602	0.118614	0.070165	0.046493			292.6	0.597314	0.320267	0.154946	0.069303	0.029986			292.6	1.43806	1.39493	1.24842	0.671365	0.319695
								292.8	1.00269	0.882175	0.659145	0.342602	0.161308			292.8	0.282859	0.183602	0.118615	0.070167	0.046495			292.8	0.597478	0.320428	0.155039	0.069347	0.030006			292.8	1.43806	1.395	1.24883	0.671729	0.319898
								293	1.00269	0.882333	0.659446	0.342807	0.161413			293	0.282859	0.183602	0.118616	0.070168	0.046496			293	0.597643	0.320588	0.155132	0.069392	0.030025			293	1.43806	1.39507	1.24924	0.672093	0.320101
								293.2	1.0027	0.882491	0.659746	0.343012	0.161519			293.2	0.282859	0.183602	0.118616	0.070169	0.046497			293.2	0.597807	0.320749	0.155225	0.069436	0.030045			293.2	1.43806	1.39514	1.24964	0.672458	0.320305
								293.4	1.0027	0.882649	0.660047	0.343217	0.161624			293.4	0.282859	0.183602	0.118617	0.07017	0.046498			293.4	0.597972	0.320909	0.155318	0.06948	0.030064			293.4	1.43806	1.39521	1.25005	0.672822	0.320508
								293.6	1.00271	0.882807	0.660347	0.343423	0.16173			293.6	0.282859	0.183602	0.118618	0.070171	0.046499			293.6	0.598136	0.32107	0.155412	0.069524	0.030084			293.6	1.43806	1.39528	1.25046	0.673186	0.320711
								293.8	1.00271	0.882964	0.660648	0.343628	0.161835			293.8	0.282859	0.183602	0.118619	0.070173	0.0465			293.8	0.598299	0.32123	0.155505	0.069568	0.030103			293.8	1.43806	1.39535	1.25086	0.673549	0.320914
								294	1.00272	0.883121	0.660948	0.343833	0.161941			294	0.282859	0.183602	0.118619	0.070174	0.046501			294	0.598463	0.321391	0.155598	0.069613	0.030123			294	1.43806	1.39542	1.25127	0.673913	0.321117
								294.2	1.00272	0.883278	0.661248	0.344038	0.162046			294.2	0.282859	0.183603	0.11862	0.070175	0.046502			294.2	0.598627	0.321551	0.155691	0.069657	0.030142			294.2	1.43806	1.39549	1.25167	0.674277	0.32132
								294.4	1.00273	0.883435	0.661547	0.344243	0.162151			294.4	0.282859	0.183603	0.118621	0.070176	0.046503			294.4	0.59879	0.321711	0.155784	0.069701	0.030162			294.4	1.43806	1.39556	1.25208	0.67464	0.321523
								294.6	1.00273	0.883591	0.661847	0.344448	0.162257			294.6	0.282859	0.183603	0.118622	0.070177	0.046504			294.6	0.598953	0.321872	0.155877	0.069745	0.030181			294.6	1.43806	1.39563	1.25248	0.675004	0.321726
								294.8	1.00274	0.883747	0.662147	0.344653	0.162362			294.8	0.282859	0.183603	0.118622	0.070178	0.046505			294.8	0.599116	0.322032	0.15597	0.069789	0.030201			294.8	1.43806	1.3957	1.25288	0.675367	0.321929
								295	1.00274	0.883903	0.662446	0.344858	0.162468			295	0.282859	0.183603	0.118623	0.07018	0.046506			295	0.599279	0.322192	0.156063	0.069833	0.03022			295	1.43806	1.39577	1.25328	0.67573	0.322132
								295.2	1.00275	0.884059	0.662745	0.345063	0.162573			295.2	0.282859	0.183603	0.118624	0.070181	0.046508			295.2	0.599441	0.322352	0.156156	0.069877	0.03024			295.2	1.43806	1.39584	1.25369	0.676093	0.322334
								295.4	1.00275	0.884214	0.663044	0.345267	0.162678			295.4	0.282859	0.183603	0.118624	0.070182	0.046509			295.4	0.599604	0.322512	0.156249	0.069922	0.030259			295.4	1.43806	1.3959	1.25409	0.676456	0.322537
								295.6	1.00276	0.884369	0.663343	0.345472	0.162784			295.6	0.282859	0.183603	0.118625	0.070183	0.04651			295.6	0.599766	0.322672	0.156342	0.069966	0.030279			295.6	1.43806	1.39597	1.25449	0.676819	0.32274
								295.8	1.00276	0.884524	0.663642	0.345677	0.162889			295.8	0.282859	0.183603	0.118626	0.070184	0.046511			295.8	0.599928	0.322832	0.156435	0.07001	0.030298			295.8	1.43806	1.39604	1.25489	0.677182	0.322943
								296	1.00277	0.884679	0.66394	0.345882	0.162994			296	0.282859	0.183603	0.118627	0.070185	0.046512			296	0.60009	0.322991	0.156528	0.070054	0.030318			296	1.43806	1.39611	1.2553	0.677544	0.323146
								296.2	1.00277	0.884834	0.664239	0.346086	0.1631			296.2	0.282859	0.183603	0.118627	0.070186	0.046513			296.2	0.600251	0.323151	0.156621	0.070098	0.030337			296.2	1.43806	1.39618	1.2557	0.677907	0.323349
								296.4	1.00278	0.884988	0.664537	0.346291	0.163205			296.4	0.282859	0.183603	0.118628	0.070188	0.046514			296.4	0.600413	0.323311	0.156714	0.070142	0.030356			296.4	1.43806	1.39624	1.2561	0.678269	0.323551
								296.6	1.00278	0.885142	0.664835	0.346496	0.16331			296.6	0.282859	0.183603	0.118629	0.070189	0.046515			296.6	0.600574	0.32347	0.156807	0.070186	0.030376			296.6	1.43806	1.39631	1.2565	0.678631	0.323754
								296.8	1.00279	0.885296	0.665133	0.3467	0.163416			296.8	0.282859	0.183603	0.118629	0.07019	0.046516			296.8	0.600735	0.32363	0.1569	0.07023	0.030395			296.8	1.43806	1.39638	1.2569	0.678994	0.323957
								297	1.00279	0.885449	0.665431	0.346905	0.163521			297	0.282859	0.183603	0.11863	0.070191	0.046517			297	0.600896	0.323789	0.156993	0.070275	0.030415			297	1.43806	1.39645	1.2573	0.679356	0.32416
								297.2	1.0028	0.885602	0.665729	0.347109	0.163626			297.2	0.282859	0.183603	0.118631	0.070192	0.046518			297.2	0.601057	0.323948	0.157086	0.070319	0.030434			297.2	1.43806	1.39651	1.25769	0.679718	0.324362
								297.4	1.0028	0.885755	0.666026	0.347314	0.163732			297.4	0.282859	0.183603	0.118631	0.070193	0.046519			297.4	0.601218	0.324108	0.157179	0.070363	0.030454			297.4	1.43806	1.39658	1.25809	0.68008	0.324565
								297.6	1.00281	0.885908	0.666323	0.347518	0.163837			297.6	0.282859	0.183603	0.118632	0.070194	0.04652			297.6	0.601378	0.324267	0.157271	0.070407	0.030473			297.6	1.43806	1.39665	1.25849	0.680441	0.324768
								297.8	1.00281	0.886061	0.666621	0.347723	0.163942			297.8	0.282859	0.183603	0.118633	0.070195	0.046521			297.8	0.601538	0.324426	0.157364	0.070451	0.030493			297.8	1.43806	1.39671	1.25889	0.680803	0.32497
								298	1.00282	0.886213	0.666918	0.347927	0.164048			298	0.282859	0.183603	0.118633	0.070196	0.046522			298	0.601699	0.324585	0.157457	0.070495	0.030512			298	1.43806	1.39678	1.25929	0.681164	0.325173
								298.2	1.00282	0.886365	0.667214	0.348131	0.164153			298.2	0.282859	0.183603	0.118634	0.070197	0.046523			298.2	0.601858	0.324744	0.15755	0.070539	0.030532			298.2	1.43806	1.39685	1.25968	0.681526	0.325375
								298.4	1.00283	0.886517	0.667511	0.348336	0.164258			298.4	0.282859	0.183603	0.118635	0.070199	0.046524			298.4	0.602018	0.324903	0.157643	0.070583	0.030551			298.4	1.43806	1.39691	1.26008	0.681887	0.325578
								298.6	1.00283	0.886669	0.667808	0.34854	0.164363			298.6	0.282859	0.183603	0.118635	0.0702	0.046525			298.6	0.602178	0.325062	0.157735	0.070627	0.030571			298.6	1.43806	1.39698	1.26048	0.682248	0.325781
								298.8	1.00283	0.88682	0.668104	0.348744	0.164469			298.8	0.282859	0.183604	0.118636	0.070201	0.046526			298.8	0.602337	0.325221	0.157828	0.070671	0.03059			298.8	1.43806	1.39704	1.26087	0.682609	0.325983
								299	1.00284	0.886971	0.6684	0.348948	0.164574			299	0.282859	0.183604	0.118637	0.070202	0.046527			299	0.602496	0.32538	0.157921	0.070715	0.03061			299	1.43806	1.39711	1.26127	0.68297	0.326186
								299.2	1.00284	0.887122	0.668697	0.349152	0.164679			299.2	0.282859	0.183604	0.118637	0.070203	0.046528			299.2	0.602655	0.325539	0.158014	0.07076	0.030629			299.2	1.43806	1.39717	1.26166	0.683331	0.326388
								299.4	1.00285	0.887273	0.668993	0.349357	0.164784			299.4	0.282859	0.183604	0.118638	0.070204	0.046529			299.4	0.602814	0.325697	0.158106	0.070804	0.030648			299.4	1.43806	1.39724	1.26206	0.683692	0.326591
								299.6	1.00285	0.887423	0.669288	0.349561	0.16489			299.6	0.282859	0.183604	0.118639	0.070205	0.04653			299.6	0.602973	0.325856	0.158199	0.070848	0.030668			299.6	1.43806	1.3973	1.26245	0.684053	0.326793
								299.8	1.00286	0.887574	0.669584	0.349765	0.164995			299.8	0.282859	0.183604	0.118639	0.070206	0.046531			299.8	0.603132	0.326014	0.158292	0.070892	0.030687			299.8	1.43806	1.39737	1.26285	0.684413	0.326996
								300	1.00286	0.887724	0.669881	0.34997	0.165101			300	0.282863	0.183607	0.118642	0.070208	0.046533			300	0.603291	0.326174	0.158385	0.070936	0.030707			300	1.43806	1.39743	1.26324	0.684775	0.327199
								300.2	1.00286	0.887721	0.669878	0.349968	0.1651			300.2	0.281942	0.183009	0.118255	0.06998	0.046381			300.2	0.603257	0.326156	0.158376	0.070932	0.030705			300.2	1.43806	1.39743	1.26324	0.684775	0.327199
								300.4	1.00286	0.887717	0.669876	0.349967	0.165099			300.4	0.281024	0.182413	0.11787	0.069752	0.04623			300.4	0.603224	0.326138	0.158367	0.070928	0.030703			300.4	1.43806	1.39743	1.26324	0.684775	0.327199
								300.6	1.00285	0.887714	0.669873	0.349966	0.165099			300.6	0.280109	0.181819	0.117487	0.069525	0.04608			300.6	0.603191	0.32612	0.158359	0.070924	0.030702			300.6	1.43806	1.39743	1.26324	0.684775	0.327199
								300.8	1.00285	0.88771	0.66987	0.349964	0.165098			300.8	0.279197	0.181227	0.117104	0.069298	0.04593			300.8	0.603157	0.326102	0.15835	0.07092	0.0307			300.8	1.43806	1.39743	1.26324	0.684775	0.327199
								301	1.00284	0.887707	0.669868	0.349963	0.165097			301	0.278288	0.180637	0.116723	0.069073	0.04578			301	0.603124	0.326084	0.158341	0.070916	0.030698			301	1.43806	1.39743	1.26324	0.684775	0.327199
								301.2	1.00284	0.887703	0.669865	0.349961	0.165097			301.2	0.277382	0.180049	0.116343	0.068848	0.045631			301.2	0.603091	0.326066	0.158332	0.070912	0.030697			301.2	1.43806	1.39743	1.26324	0.684775	0.327199
								301.4	1.00283	0.8877	0.669862	0.34996	0.165096			301.4	0.276478	0.179462	0.115964	0.068623	0.045482			301.4	0.603058	0.326048	0.158324	0.070909	0.030695			301.4	1.43806	1.39743	1.26324	0.684775	0.327199
								301.6	1.00283	0.887696	0.66986	0.349959	0.165095			301.6	0.275578	0.178878	0.115586	0.0684	0.045334			301.6	0.603024	0.32603	0.158315	0.070905	0.030693			301.6	1.43806	1.39743	1.26324	0.684775	0.327199
								301.8	1.00283	0.887693	0.669857	0.349957	0.165095			301.8	0.274681	0.178295	0.11521	0.068177	0.045187			301.8	0.602991	0.326012	0.158306	0.070901	0.030692			301.8	1.43806	1.39743	1.26324	0.684775	0.327199
								302	1.00282	0.887689	0.669854	0.349956	0.165094			302	0.273786	0.177715	0.114835	0.067955	0.045039			302	0.602958	0.325994	0.158297	0.070897	0.03069			302	1.43806	1.39743	1.26324	0.684775	0.327199
								302.2	1.00282	0.887686	0.669852	0.349955	0.165093			302.2	0.272895	0.177136	0.114461	0.067734	0.044893			302.2	0.602924	0.325976	0.158289	0.070893	0.030688			302.2	1.43806	1.39743	1.26324	0.684775	0.327199
								302.4	1.00282	0.887682	0.669849	0.349953	0.165093			302.4	0.272006	0.176559	0.114088	0.067513	0.044747			302.4	0.602891	0.325958	0.15828	0.070889	0.030687			302.4	1.43806	1.39743	1.26324	0.684775	0.327199
								302.6	1.00281	0.887679	0.669846	0.349952	0.165092			302.6	0.27112	0.175984	0.113716	0.067294	0.044601			302.6	0.602858	0.32594	0.158271	0.070885	0.030685			302.6	1.43806	1.39743	1.26324	0.684775	0.327199
								302.8	1.00281	0.887675	0.669844	0.34995	0.165092			302.8	0.270237	0.175411	0.113346	0.067074	0.044456			302.8	0.602825	0.325922	0.158262	0.070881	0.030683			302.8	1.43806	1.39743	1.26324	0.684775	0.327199
								303	1.0028	0.887671	0.669841	0.349949	0.165091			303	0.269357	0.17484	0.112977	0.066856	0.044311			303	0.602791	0.325904	0.158254	0.070877	0.030681			303	1.43806	1.39743	1.26324	0.684775	0.327199
								303.2	1.0028	0.887668	0.669838	0.349948	0.16509			303.2	0.26848	0.174271	0.112609	0.066638	0.044167			303.2	0.602758	0.325886	0.158245	0.070873	0.03068			303.2	1.43806	1.39743	1.26324	0.684775	0.327199
								303.4	1.0028	0.887664	0.669836	0.349946	0.16509			303.4	0.267606	0.173703	0.112242	0.066421	0.044023			303.4	0.602725	0.325868	0.158236	0.070869	0.030678			303.4	1.43806	1.39743	1.26324	0.684775	0.327199
								303.6	1.00279	0.887661	0.669833	0.349945	0.165089			303.6	0.266735	0.173138	0.111877	0.066205	0.043879			303.6	0.602691	0.32585	0.158227	0.070865	0.030676			303.6	1.43806	1.39743	1.26324	0.684775	0.327199
								303.8	1.00279	0.887657	0.66983	0.349943	0.165088			303.8	0.265866	0.172574	0.111513	0.065989	0.043737			303.8	0.602658	0.325832	0.158219	0.070862	0.030675			303.8	1.43806	1.39743	1.26324	0.684775	0.327199
								304	1.00278	0.887654	0.669828	0.349942	0.165088			304	0.265	0.172012	0.111149	0.065775	0.043594			304	0.602625	0.325814	0.15821	0.070858	0.030673			304	1.43806	1.39743	1.26324	0.684775	0.327199
								304.2	1.00278	0.88765	0.669825	0.349941	0.165087			304.2	0.264137	0.171452	0.110787	0.06556	0.043452			304.2	0.602592	0.325796	0.158201	0.070854	0.030671			304.2	1.43806	1.39743	1.26324	0.684775	0.327199
								304.4	1.00277	0.887647	0.669822	0.349939	0.165086			304.4	0.263277	0.170893	0.110427	0.065347	0.043311			304.4	0.602558	0.325778	0.158192	0.07085	0.03067			304.4	1.43806	1.39743	1.26324	0.684775	0.327199
								304.6	1.00277	0.887643	0.66982	0.349938	0.165086			304.6	0.26242	0.170337	0.110067	0.065134	0.04317			304.6	0.602525	0.32576	0.158184	0.070846	0.030668			304.6	1.43806	1.39743	1.26324	0.684775	0.327199
								304.8	1.00277	0.88764	0.669817	0.349936	0.165085			304.8	0.261565	0.169782	0.109709	0.064922	0.043029			304.8	0.602492	0.325742	0.158175	0.070842	0.030666			304.8	1.43806	1.39743	1.26324	0.684775	0.327199
								305	1.00276	0.887636	0.669814	0.349935	0.165084			305	0.260714	0.169229	0.109351	0.064711	0.042889			305	0.602459	0.325724	0.158166	0.070838	0.030665			305	1.43806	1.39743	1.26324	0.684775	0.327199
								305.2	1.00276	0.887633	0.669812	0.349934	0.165084			305.2	0.259865	0.168678	0.108995	0.0645	0.042749			305.2	0.602425	0.325706	0.158158	0.070834	0.030663			305.2	1.43806	1.39743	1.26324	0.684775	0.327199
								305.4	1.00276	0.887629	0.669809	0.349932	0.165083			305.4	0.259018	0.168129	0.10864	0.06429	0.04261			305.4	0.602392	0.325688	0.158149	0.07083	0.030661			305.4	1.43806	1.39743	1.26324	0.684775	0.327199
								305.6	1.00275	0.887626	0.669806	0.349931	0.165082			305.6	0.258175	0.167582	0.108287	0.06408	0.042471			305.6	0.602359	0.32567	0.15814	0.070826	0.030659			305.6	1.43806	1.39743	1.26324	0.684775	0.327199
								305.8	1.00275	0.887622	0.669804	0.349929	0.165082			305.8	0.257334	0.167036	0.107934	0.063872	0.042333			305.8	0.602326	0.325652	0.158131	0.070822	0.030658			305.8	1.43806	1.39743	1.26324	0.684775	0.327199
								306	1.00274	0.887619	0.669801	0.349928	0.165081			306	0.256496	0.166492	0.107583	0.063664	0.042195			306	0.602292	0.325634	0.158123	0.070819	0.030656			306	1.43806	1.39743	1.26324	0.684775	0.327199
								306.2	1.00274	0.887615	0.669798	0.349927	0.16508			306.2	0.255661	0.16595	0.107232	0.063456	0.042058			306.2	0.602259	0.325616	0.158114	0.070815	0.030654			306.2	1.43806	1.39743	1.26324	0.684775	0.327199
								306.4	1.00273	0.887611	0.669796	0.349925	0.16508			306.4	0.254828	0.165409	0.106883	0.06325	0.041921			306.4	0.602226	0.325598	0.158105	0.070811	0.030653			306.4	1.43806	1.39743	1.26324	0.684775	0.327199
								306.6	1.00273	0.887608	0.669793	0.349924	0.165079			306.6	0.253999	0.164871	0.106535	0.063044	0.041784			306.6	0.602193	0.32558	0.158096	0.070807	0.030651			306.6	1.43806	1.39743	1.26324	0.684775	0.327199
								306.8	1.00273	0.887604	0.66979	0.349922	0.165078			306.8	0.253171	0.164334	0.106188	0.062839	0.041648			306.8	0.602159	0.325562	0.158088	0.070803	0.030649			306.8	1.43806	1.39743	1.26324	0.684775	0.327199
								307	1.00272	0.887601	0.669788	0.349921	0.165078			307	0.252347	0.163799	0.105842	0.062634	0.041513			307	0.602126	0.325544	0.158079	0.070799	0.030648			307	1.43806	1.39743	1.26324	0.684775	0.327199
								307.2	1.00272	0.887597	0.669785	0.34992	0.165077			307.2	0.251525	0.163265	0.105498	0.06243	0.041377			307.2	0.602093	0.325526	0.15807	0.070795	0.030646			307.2	1.43806	1.39743	1.26324	0.684775	0.327199
								307.4	1.00272	0.887594	0.669782	0.349918	0.165076			307.4	0.250706	0.162734	0.105154	0.062227	0.041243			307.4	0.60206	0.325508	0.158062	0.070791	0.030644			307.4	1.43806	1.39743	1.26324	0.684775	0.327199
								307.6	1.00271	0.88759	0.66978	0.349917	0.165076			307.6	0.24989	0.162204	0.104812	0.062024	0.041108			307.6	0.602026	0.32549	0.158053	0.070787	0.030643			307.6	1.43806	1.39743	1.26324	0.684775	0.327199
								307.8	1.00271	0.887587	0.669777	0.349916	0.165075			307.8	0.249076	0.161676	0.10447	0.061822	0.040975			307.8	0.601993	0.325472	0.158044	0.070783	0.030641			307.8	1.43806	1.39743	1.26324	0.684775	0.327199
								308	1.0027	0.887583	0.669774	0.349914	0.165074			308	0.248265	0.161149	0.10413	0.061621	0.040841			308	0.60196	0.325454	0.158035	0.070779	0.030639			308	1.43806	1.39743	1.26324	0.684775	0.327199
								308.2	1.0027	0.88758	0.669772	0.349913	0.165074			308.2	0.247457	0.160624	0.103791	0.06142	0.040708			308.2	0.601927	0.325436	0.158027	0.070776	0.030637			308.2	1.43806	1.39743	1.26324	0.684775	0.327199
								308.4	1.00269	0.887576	0.669769	0.349911	0.165073			308.4	0.246651	0.160101	0.103453	0.06122	0.040576			308.4	0.601893	0.325418	0.158018	0.070772	0.030636			308.4	1.43806	1.39743	1.26324	0.684775	0.327199
								308.6	1.00269	0.887573	0.669766	0.34991	0.165072			308.6	0.245848	0.15958	0.103116	0.061021	0.040443			308.6	0.60186	0.3254	0.158009	0.070768	0.030634			308.6	1.43806	1.39743	1.26324	0.684775	0.327199
								308.8	1.00269	0.887569	0.669764	0.349909	0.165072			308.8	0.245047	0.15906	0.10278	0.060822	0.040312			308.8	0.601827	0.325382	0.158	0.070764	0.030632			308.8	1.43806	1.39743	1.26324	0.684775	0.327199
								309	1.00268	0.887566	0.669761	0.349907	0.165071			309	0.244249	0.158542	0.102446	0.060624	0.04018			309	0.601794	0.325364	0.157992	0.07076	0.030631			309	1.43806	1.39743	1.26324	0.684775	0.327199
								309.2	1.00268	0.887562	0.669758	0.349906	0.165071			309.2	0.243454	0.158026	0.102112	0.060427	0.04005			309.2	0.60176	0.325346	0.157983	0.070756	0.030629			309.2	1.43806	1.39743	1.26324	0.684775	0.327199
								309.4	1.00267	0.887559	0.669756	0.349904	0.16507			309.4	0.242661	0.157511	0.10178	0.06023	0.039919			309.4	0.601727	0.325328	0.157974	0.070752	0.030627			309.4	1.43806	1.39743	1.26324	0.684775	0.327199
								309.6	1.00267	0.887555	0.669753	0.349903	0.165069			309.6	0.241871	0.156998	0.101448	0.060034	0.039789			309.6	0.601694	0.32531	0.157966	0.070748	0.030626			309.6	1.43806	1.39743	1.26324	0.684775	0.327199
								309.8	1.00267	0.887551	0.66975	0.349902	0.165069			309.8	0.241083	0.156487	0.101118	0.059838	0.03966			309.8	0.601661	0.325292	0.157957	0.070744	0.030624			309.8	1.43806	1.39743	1.26324	0.684775	0.327199
								310	1.00266	0.887548	0.669748	0.3499	0.165068			310	0.240298	0.155978	0.100789	0.059643	0.039531			310	0.601628	0.325274	0.157948	0.07074	0.030622			310	1.43806	1.39743	1.26324	0.684775	0.327199
								310.2	1.00266	0.887544	0.669745	0.349899	0.165067			310.2	0.239516	0.15547	0.10046	0.059449	0.039402			310.2	0.601594	0.325257	0.157939	0.070736	0.030621			310.2	1.43806	1.39743	1.26324	0.684775	0.327199
								310.4	1.00266	0.887541	0.669742	0.349897	0.165067			310.4	0.238736	0.154963	0.100133	0.059256	0.039273			310.4	0.601561	0.325239	0.157931	0.070733	0.030619			310.4	1.43806	1.39743	1.26324	0.684775	0.327199
								310.6	1.00265	0.887537	0.66974	0.349896	0.165066			310.6	0.237958	0.154459	0.099807	0.059063	0.039146			310.6	0.601528	0.325221	0.157922	0.070729	0.030617			310.6	1.43806	1.39743	1.26324	0.684775	0.327199
								310.8	1.00265	0.887534	0.669737	0.349895	0.165065			310.8	0.237183	0.153956	0.099482	0.05887	0.039018			310.8	0.601495	0.325203	0.157913	0.070725	0.030615			310.8	1.43806	1.39743	1.26324	0.684775	0.327199
								311	1.00264	0.88753	0.669734	0.349893	0.165065			311	0.236411	0.153455	0.099158	0.058679	0.038891			311	0.601461	0.325185	0.157904	0.070721	0.030614			311	1.43806	1.39743	1.26324	0.684775	0.327199
								311.2	1.00264	0.887527	0.669732	0.349892	0.165064			311.2	0.235641	0.152955	0.098835	0.058487	0.038764			311.2	0.601428	0.325167	0.157896	0.070717	0.030612			311.2	1.43806	1.39743	1.26324	0.684775	0.327199
								311.4	1.00263	0.887523	0.669729	0.34989	0.165063			311.4	0.234874	0.152457	0.098513	0.058297	0.038638			311.4	0.601395	0.325149	0.157887	0.070713	0.03061			311.4	1.43806	1.39743	1.26324	0.684775	0.327199
								311.6	1.00263	0.88752	0.669726	0.349889	0.165063			311.6	0.234109	0.15196	0.098193	0.058107	0.038512			311.6	0.601362	0.325131	0.157878	0.070709	0.030609			311.6	1.43806	1.39743	1.26324	0.684775	0.327199
								311.8	1.00263	0.887516	0.669724	0.349888	0.165062			311.8	0.233347	0.151465	0.097873	0.057918	0.038387			311.8	0.601329	0.325113	0.15787	0.070705	0.030607			311.8	1.43806	1.39743	1.26324	0.684775	0.327199
								312	1.00262	0.887513	0.669721	0.349886	0.165061			312	0.232587	0.150972	0.097554	0.057729	0.038262			312	0.601295	0.325095	0.157861	0.070701	0.030605			312	1.43806	1.39743	1.26324	0.684775	0.327199
								312.2	1.00262	0.887509	0.669718	0.349885	0.165061			312.2	0.231829	0.150481	0.097237	0.057541	0.038137			312.2	0.601262	0.325077	0.157852	0.070697	0.030604			312.2	1.43806	1.39743	1.26324	0.684775	0.327199
								312.4	1.00262	0.887506	0.669716	0.349884	0.16506			312.4	0.231074	0.149991	0.09692	0.057354	0.038013			312.4	0.601229	0.325059	0.157843	0.070694	0.030602			312.4	1.43806	1.39743	1.26324	0.684775	0.327199
								312.6	1.00261	0.887502	0.669713	0.349882	0.165059			312.6	0.230322	0.149502	0.096604	0.057167	0.037889			312.6	0.601196	0.325041	0.157835	0.07069	0.0306			312.6	1.43806	1.39743	1.26324	0.684775	0.327199
								312.8	1.00261	0.887498	0.66971	0.349881	0.165059			312.8	0.229572	0.149015	0.09629	0.056981	0.037766			312.8	0.601163	0.325023	0.157826	0.070686	0.030599			312.8	1.43806	1.39743	1.26324	0.684775	0.327199
								313	1.0026	0.887495	0.669708	0.349879	0.165058			313	0.228824	0.14853	0.095976	0.056796	0.037643			313	0.601129	0.325005	0.157817	0.070682	0.030597			313	1.43806	1.39743	1.26324	0.684775	0.327199
								313.2	1.0026	0.887491	0.669705	0.349878	0.165057			313.2	0.228079	0.148046	0.095664	0.056611	0.03752			313.2	0.601096	0.324987	0.157809	0.070678	0.030595			313.2	1.43806	1.39743	1.26324	0.684775	0.327199
								313.4	1.00259	0.887488	0.669702	0.349877	0.165057			313.4	0.227337	0.147564	0.095352	0.056426	0.037398			313.4	0.601063	0.324969	0.1578	0.070674	0.030593			313.4	1.43806	1.39743	1.26324	0.684775	0.327199
								313.6	1.00259	0.887484	0.6697	0.349875	0.165056			313.6	0.226596	0.147084	0.095042	0.056242	0.037276			313.6	0.60103	0.324951	0.157791	0.07067	0.030592			313.6	1.43806	1.39743	1.26324	0.684775	0.327199
								313.8	1.00259	0.887481	0.669697	0.349874	0.165055			313.8	0.225858	0.146605	0.094732	0.056059	0.037155			313.8	0.600997	0.324933	0.157782	0.070666	0.03059			313.8	1.43806	1.39743	1.26324	0.684775	0.327199
								314	1.00258	0.887477	0.669694	0.349872	0.165055			314	0.225123	0.146127	0.094424	0.055877	0.037034			314	0.600964	0.324915	0.157774	0.070662	0.030588			314	1.43806	1.39743	1.26324	0.684775	0.327199
								314.2	1.00258	0.887474	0.669692	0.349871	0.165054			314.2	0.22439	0.145652	0.094116	0.055695	0.036914			314.2	0.60093	0.324898	0.157765	0.070658	0.030587			314.2	1.43806	1.39743	1.26324	0.684775	0.327199
								314.4	1.00257	0.88747	0.669689	0.34987	0.165053			314.4	0.223659	0.145177	0.09381	0.055513	0.036793			314.4	0.600897	0.32488	0.157756	0.070655	0.030585			314.4	1.43806	1.39743	1.26324	0.684775	0.327199
								314.6	1.00257	0.887467	0.669686	0.349868	0.165053			314.6	0.222931	0.144705	0.093504	0.055333	0.036673			314.6	0.600864	0.324862	0.157748	0.070651	0.030583			314.6	1.43806	1.39743	1.26324	0.684775	0.327199
								314.8	1.00257	0.887463	0.669684	0.349867	0.165052			314.8	0.222205	0.144233	0.0932	0.055153	0.036554			314.8	0.600831	0.324844	0.157739	0.070647	0.030582			314.8	1.43806	1.39743	1.26324	0.684775	0.327199
								315	1.00256	0.88746	0.669681	0.349865	0.165051			315	0.221481	0.143764	0.092896	0.054973	0.036435			315	0.600798	0.324826	0.15773	0.070643	0.03058			315	1.43806	1.39743	1.26324	0.684775	0.327199
								315.2	1.00256	0.887456	0.669678	0.349864	0.165051			315.2	0.22076	0.143296	0.092594	0.054794	0.036316			315.2	0.600765	0.324808	0.157722	0.070639	0.030578			315.2	1.43806	1.39743	1.26324	0.684775	0.327199
								315.4	1.00256	0.887453	0.669676	0.349863	0.16505			315.4	0.220041	0.142829	0.092292	0.054615	0.036198			315.4	0.600731	0.32479	0.157713	0.070635	0.030577			315.4	1.43806	1.39743	1.26324	0.684775	0.327199
								315.6	1.00255	0.887449	0.669673	0.349861	0.165049			315.6	0.219325	0.142364	0.091992	0.054438	0.03608			315.6	0.600698	0.324772	0.157704	0.070631	0.030575			315.6	1.43806	1.39743	1.26324	0.684775	0.327199
								315.8	1.00255	0.887446	0.669671	0.34986	0.165049			315.8	0.21861	0.1419	0.091692	0.05426	0.035963			315.8	0.600665	0.324754	0.157695	0.070627	0.030573			315.8	1.43806	1.39743	1.26324	0.684775	0.327199
								316	1.00254	0.887442	0.669668	0.349858	0.165048			316	0.217899	0.141438	0.091394	0.054084	0.035846			316	0.600632	0.324736	0.157687	0.070623	0.030572			316	1.43806	1.39743	1.26324	0.684775	0.327199
								316.2	1.00254	0.887438	0.669665	0.349857	0.165048			316.2	0.217189	0.140978	0.091096	0.053908	0.035729			316.2	0.600599	0.324718	0.157678	0.070619	0.03057			316.2	1.43806	1.39743	1.26324	0.684775	0.327199
								316.4	1.00254	0.887435	0.669663	0.349856	0.165047			316.4	0.216482	0.140518	0.090799	0.053732	0.035613			316.4	0.600566	0.3247	0.157669	0.070616	0.030568			316.4	1.43806	1.39743	1.26324	0.684775	0.327199
								316.6	1.00253	0.887431	0.66966	0.349854	0.165046			316.6	0.215777	0.140061	0.090504	0.053557	0.035497			316.6	0.600532	0.324682	0.157661	0.070612	0.030566			316.6	1.43806	1.39743	1.26324	0.684775	0.327199
								316.8	1.00253	0.887428	0.669657	0.349853	0.165046			316.8	0.215074	0.139605	0.090209	0.053383	0.035381			316.8	0.600499	0.324664	0.157652	0.070608	0.030565			316.8	1.43806	1.39743	1.26324	0.684775	0.327199
								317	1.00252	0.887424	0.669655	0.349852	0.165045			317	0.214374	0.13915	0.089915	0.053209	0.035266			317	0.600466	0.324647	0.157643	0.070604	0.030563			317	1.43806	1.39743	1.26324	0.684775	0.327199
								317.2	1.00252	0.887421	0.669652	0.34985	0.165044			317.2	0.213676	0.138697	0.089622	0.053036	0.035151			317.2	0.600433	0.324629	0.157634	0.0706	0.030561			317.2	1.43806	1.39743	1.26324	0.684775	0.327199
								317.4	1.00252	0.887417	0.669649	0.349849	0.165044			317.4	0.21298	0.138245	0.089331	0.052863	0.035037			317.4	0.6004	0.324611	0.157626	0.070596	0.03056			317.4	1.43806	1.39743	1.26324	0.684775	0.327199
								317.6	1.00251	0.887414	0.669647	0.349847	0.165043			317.6	0.212286	0.137795	0.08904	0.052691	0.034922			317.6	0.600367	0.324593	0.157617	0.070592	0.030558			317.6	1.43806	1.39743	1.26324	0.684775	0.327199
								317.8	1.00251	0.88741	0.669644	0.349846	0.165042			317.8	0.211595	0.137347	0.08875	0.052519	0.034809			317.8	0.600333	0.324575	0.157608	0.070588	0.030556			317.8	1.43806	1.39743	1.26324	0.684775	0.327199
								318	1.0025	0.887407	0.669641	0.349845	0.165042			318	0.210906	0.136899	0.088461	0.052348	0.034695			318	0.6003	0.324557	0.1576	0.070584	0.030555			318	1.43806	1.39743	1.26324	0.684775	0.327199
								318.2	1.0025	0.887403	0.669639	0.349843	0.165041			318.2	0.210219	0.136454	0.088173	0.052178	0.034582			318.2	0.600267	0.324539	0.157591	0.07058	0.030553			318.2	1.43806	1.39743	1.26324	0.684775	0.327199
								318.4	1.0025	0.8874	0.669636	0.349842	0.16504			318.4	0.209535	0.136009	0.087885	0.052008	0.03447			318.4	0.600234	0.324521	0.157582	0.070577	0.030551			318.4	1.43806	1.39743	1.26324	0.684775	0.327199
								318.6	1.00249	0.887396	0.669633	0.34984	0.16504			318.6	0.208852	0.135566	0.087599	0.051838	0.034358			318.6	0.600201	0.324503	0.157574	0.070573	0.03055			318.6	1.43806	1.39743	1.26324	0.684775	0.327199
								318.8	1.00249	0.887393	0.669631	0.349839	0.165039			318.8	0.208172	0.135125	0.087314	0.05167	0.034246			318.8	0.600168	0.324485	0.157565	0.070569	0.030548			318.8	1.43806	1.39743	1.26324	0.684775	0.327199
								319	1.00248	0.887389	0.669628	0.349838	0.165038			319	0.207494	0.134685	0.08703	0.051501	0.034134			319	0.600135	0.324467	0.157556	0.070565	0.030546			319	1.43806	1.39743	1.26324	0.684775	0.327199
								319.2	1.00248	0.887386	0.669625	0.349836	0.165038			319.2	0.206819	0.134246	0.086746	0.051334	0.034023			319.2	0.600101	0.324449	0.157547	0.070561	0.030545			319.2	1.43806	1.39743	1.26324	0.684775	0.327199
								319.4	1.00248	0.887382	0.669623	0.349835	0.165037			319.4	0.206145	0.133809	0.086464	0.051166	0.033912			319.4	0.600068	0.324431	0.157539	0.070557	0.030543			319.4	1.43806	1.39743	1.26324	0.684775	0.327199
								319.6	1.00247	0.887378	0.66962	0.349833	0.165036			319.6	0.205474	0.133373	0.086182	0.051	0.033802			319.6	0.600035	0.324414	0.15753	0.070553	0.030541			319.6	1.43806	1.39743	1.26324	0.684775	0.327199
								319.8	1.00247	0.887375	0.669617	0.349832	0.165036			319.8	0.204805	0.132939	0.085902	0.050834	0.033692			319.8	0.600002	0.324396	0.157521	0.070549	0.030539			319.8	1.43806	1.39743	1.26324	0.684775	0.327199
								320	1.00246	0.887371	0.669615	0.349831	0.165035			320	0.204138	0.132506	0.085622	0.050668	0.033582			320	0.599969	0.324378	0.157513	0.070545	0.030538			320	1.43806	1.39743	1.26324	0.684775	0.327199
								320.2	1.00246	0.887368	0.669612	0.349829	0.165034			320.2	0.203473	0.132075	0.085343	0.050503	0.033473			320.2	0.599936	0.32436	0.157504	0.070541	0.030536			320.2	1.43806	1.39743	1.26324	0.684775	0.327199
								320.4	1.00246	0.887364	0.669609	0.349828	0.165034			320.4	0.202811	0.131645	0.085065	0.050339	0.033364			320.4	0.599903	0.324342	0.157495	0.070538	0.030534			320.4	1.43806	1.39743	1.26324	0.684775	0.327199
								320.6	1.00245	0.887361	0.669607	0.349826	0.165033			320.6	0.20215	0.131216	0.084788	0.050175	0.033255			320.6	0.59987	0.324324	0.157487	0.070534	0.030533			320.6	1.43806	1.39743	1.26324	0.684775	0.327199
								320.8	1.00245	0.887357	0.669604	0.349825	0.165032			320.8	0.201492	0.130789	0.084512	0.050011	0.033147			320.8	0.599836	0.324306	0.157478	0.07053	0.030531			320.8	1.43806	1.39743	1.26324	0.684775	0.327199
								321	1.00244	0.887354	0.669601	0.349824	0.165032			321	0.200836	0.130363	0.084237	0.049849	0.033039			321	0.599803	0.324288	0.157469	0.070526	0.030529			321	1.43806	1.39743	1.26324	0.684775	0.327199
								321.2	1.00244	0.88735	0.669599	0.349822	0.165031			321.2	0.200182	0.129938	0.083963	0.049686	0.032931			321.2	0.59977	0.32427	0.15746	0.070522	0.030528			321.2	1.43806	1.39743	1.26324	0.684775	0.327199
								321.4	1.00244	0.887347	0.669596	0.349821	0.16503			321.4	0.19953	0.129515	0.083689	0.049524	0.032824			321.4	0.599737	0.324252	0.157452	0.070518	0.030526			321.4	1.43806	1.39743	1.26324	0.684775	0.327199
								321.6	1.00243	0.887343	0.669593	0.34982	0.16503			321.6	0.19888	0.129093	0.083417	0.049363	0.032717			321.6	0.599704	0.324235	0.157443	0.070514	0.030524			321.6	1.43806	1.39743	1.26324	0.684775	0.327199
								321.8	1.00243	0.88734	0.669591	0.349818	0.165029			321.8	0.198233	0.128673	0.083145	0.049202	0.03261			321.8	0.599671	0.324217	0.157434	0.07051	0.030523			321.8	1.43806	1.39743	1.26324	0.684775	0.327199
								322	1.00242	0.887336	0.669588	0.349817	0.165028			322	0.197587	0.128254	0.082874	0.049042	0.032504			322	0.599638	0.324199	0.157426	0.070506	0.030521			322	1.43806	1.39743	1.26324	0.684775	0.327199
								322.2	1.00242	0.887333	0.669585	0.349815	0.165028			322.2	0.196944	0.127836	0.082604	0.048883	0.032398			322.2	0.599605	0.324181	0.157417	0.070503	0.030519			322.2	1.43806	1.39743	1.26324	0.684775	0.327199
								322.4	1.00242	0.887329	0.669583	0.349814	0.165027			322.4	0.196302	0.12742	0.082335	0.048723	0.032293			322.4	0.599572	0.324163	0.157408	0.070499	0.030518			322.4	1.43806	1.39743	1.26324	0.684775	0.327199
								322.6	1.00241	0.887326	0.66958	0.349813	0.165027			322.6	0.195663	0.127005	0.082067	0.048565	0.032188			322.6	0.599538	0.324145	0.1574	0.070495	0.030516			322.6	1.43806	1.39743	1.26324	0.684775	0.327199
								322.8	1.00241	0.887322	0.669577	0.349811	0.165026			322.8	0.195026	0.126591	0.0818	0.048407	0.032083			322.8	0.599505	0.324127	0.157391	0.070491	0.030514			322.8	1.43806	1.39743	1.26324	0.684775	0.327199
								323	1.0024	0.887318	0.669575	0.34981	0.165025			323	0.194391	0.126179	0.081534	0.048249	0.031978			323	0.599472	0.324109	0.157382	0.070487	0.030513			323	1.43806	1.39743	1.26324	0.684775	0.327199
								323.2	1.0024	0.887315	0.669572	0.349808	0.165025			323.2	0.193758	0.125768	0.081268	0.048092	0.031874			323.2	0.599439	0.324091	0.157374	0.070483	0.030511			323.2	1.43806	1.39743	1.26324	0.684775	0.327199
								323.4	1.0024	0.887311	0.669569	0.349807	0.165024			323.4	0.193127	0.125359	0.081004	0.047935	0.031771			323.4	0.599406	0.324073	0.157365	0.070479	0.030509			323.4	1.43806	1.39743	1.26324	0.684775	0.327199
								323.6	1.00239	0.887308	0.669567	0.349806	0.165023			323.6	0.192498	0.124951	0.08074	0.047779	0.031667			323.6	0.599373	0.324056	0.157356	0.070475	0.030507			323.6	1.43806	1.39743	1.26324	0.684775	0.327199
								323.8	1.00239	0.887304	0.669564	0.349804	0.165023			323.8	0.191871	0.124544	0.080477	0.047624	0.031564			323.8	0.59934	0.324038	0.157348	0.070471	0.030506			323.8	1.43806	1.39743	1.26324	0.684775	0.327199
								324	1.00238	0.887301	0.669561	0.349803	0.165022			324	0.191246	0.124138	0.080215	0.047468	0.031461			324	0.599307	0.32402	0.157339	0.070468	0.030504			324	1.43806	1.39743	1.26324	0.684775	0.327199
								324.2	1.00238	0.887297	0.669559	0.349801	0.165021			324.2	0.190624	0.123734	0.079954	0.047314	0.031359			324.2	0.599274	0.324002	0.15733	0.070464	0.030502			324.2	1.43806	1.39743	1.26324	0.684775	0.327199
								324.4	1.00238	0.887294	0.669556	0.3498	0.165021			324.4	0.190003	0.123331	0.079693	0.04716	0.031257			324.4	0.599241	0.323984	0.157321	0.07046	0.030501			324.4	1.43806	1.39743	1.26324	0.684775	0.327199
								324.6	1.00237	0.88729	0.669553	0.349799	0.16502			324.6	0.189384	0.122929	0.079434	0.047006	0.031155			324.6	0.599208	0.323966	0.157313	0.070456	0.030499			324.6	1.43806	1.39743	1.26324	0.684775	0.327199
								324.8	1.00237	0.887287	0.669551	0.349797	0.165019			324.8	0.188767	0.122529	0.079175	0.046853	0.031053			324.8	0.599174	0.323948	0.157304	0.070452	0.030497			324.8	1.43806	1.39743	1.26324	0.684775	0.327199
								325	1.00236	0.887283	0.669548	0.349796	0.165019			325	0.188153	0.12213	0.078917	0.046701	0.030952			325	0.599141	0.32393	0.157295	0.070448	0.030496			325	1.43806	1.39743	1.26324	0.684775	0.327199
								325.2	1.00236	0.88728	0.669545	0.349794	0.165018			325.2	0.18754	0.121732	0.07866	0.046548	0.030851			325.2	0.599108	0.323912	0.157287	0.070444	0.030494			325.2	1.43806	1.39743	1.26324	0.684775	0.327199
								325.4	1.00236	0.887276	0.669543	0.349793	0.165017			325.4	0.186929	0.121336	0.078404	0.046397	0.030751			325.4	0.599075	0.323895	0.157278	0.07044	0.030492			325.4	1.43806	1.39743	1.26324	0.684775	0.327199
								325.6	1.00235	0.887273	0.66954	0.349792	0.165017			325.6	0.186321	0.120941	0.078149	0.046246	0.030651			325.6	0.599042	0.323877	0.157269	0.070436	0.030491			325.6	1.43806	1.39743	1.26324	0.684775	0.327199
								325.8	1.00235	0.887269	0.669537	0.34979	0.165016			325.8	0.185714	0.120547	0.077894	0.046095	0.030551			325.8	0.599009	0.323859	0.157261	0.070432	0.030489			325.8	1.43806	1.39743	1.26324	0.684775	0.327199
								326	1.00234	0.887266	0.669535	0.349789	0.165015			326	0.185109	0.120154	0.077641	0.045945	0.030452			326	0.598976	0.323841	0.157252	0.070429	0.030487			326	1.43806	1.39743	1.26324	0.684775	0.327199
								326.2	1.00234	0.887262	0.669532	0.349788	0.165015			326.2	0.184506	0.119763	0.077388	0.045796	0.030352			326.2	0.598943	0.323823	0.157243	0.070425	0.030486			326.2	1.43806	1.39743	1.26324	0.684775	0.327199
								326.4	1.00234	0.887258	0.669529	0.349786	0.165014			326.4	0.183906	0.119373	0.077136	0.045646	0.030254			326.4	0.59891	0.323805	0.157235	0.070421	0.030484			326.4	1.43806	1.39743	1.26324	0.684775	0.327199
								326.6	1.00233	0.887255	0.669527	0.349785	0.165013			326.6	0.183307	0.118985	0.076885	0.045498	0.030155			326.6	0.598877	0.323787	0.157226	0.070417	0.030482			326.6	1.43806	1.39743	1.26324	0.684775	0.327199
								326.8	1.00233	0.887251	0.669524	0.349783	0.165013			326.8	0.18271	0.118597	0.076634	0.04535	0.030057			326.8	0.598844	0.323769	0.157217	0.070413	0.030481			326.8	1.43806	1.39743	1.26324	0.684775	0.327199
								327	1.00232	0.887248	0.669521	0.349782	0.165012			327	0.182115	0.118211	0.076385	0.045202	0.029959			327	0.598811	0.323752	0.157209	0.070409	0.030479			327	1.43806	1.39743	1.26324	0.684775	0.327199
								327.2	1.00232	0.887244	0.669519	0.349781	0.165011			327.2	0.181522	0.117826	0.076136	0.045055	0.029861			327.2	0.598778	0.323734	0.1572	0.070405	0.030477			327.2	1.43806	1.39743	1.26324	0.684775	0.327199
								327.4	1.00232	0.887241	0.669516	0.349779	0.165011			327.4	0.180931	0.117442	0.075888	0.044908	0.029764			327.4	0.598745	0.323716	0.157191	0.070401	0.030475			327.4	1.43806	1.39743	1.26324	0.684775	0.327199
								327.6	1.00231	0.887237	0.669513	0.349778	0.16501			327.6	0.180342	0.11706	0.075641	0.044762	0.029667			327.6	0.598711	0.323698	0.157183	0.070398	0.030474			327.6	1.43806	1.39743	1.26324	0.684774	0.327199
								327.8	1.00231	0.887234	0.669511	0.349776	0.165009			327.8	0.179754	0.116679	0.075395	0.044616	0.029571			327.8	0.598678	0.32368	0.157174	0.070394	0.030472			327.8	1.43806	1.39743	1.26324	0.684774	0.327199
								328	1.0023	0.88723	0.669508	0.349775	0.165009			328	0.179169	0.116299	0.075149	0.044471	0.029474			328	0.598645	0.323662	0.157165	0.07039	0.03047			328	1.43806	1.39743	1.26324	0.684774	0.327199
								328.2	1.0023	0.887227	0.669505	0.349774	0.165008			328.2	0.178585	0.11592	0.074904	0.044326	0.029378			328.2	0.598612	0.323644	0.157156	0.070386	0.030469			328.2	1.43806	1.39743	1.26324	0.684774	0.327199
								328.4	1.0023	0.887223	0.669503	0.349772	0.165007			328.4	0.178004	0.115542	0.07466	0.044182	0.029283			328.4	0.598579	0.323626	0.157148	0.070382	0.030467			328.4	1.43806	1.39743	1.26324	0.684774	0.327199
								328.6	1.00229	0.88722	0.6695	0.349771	0.165007			328.6	0.177424	0.115166	0.074417	0.044038	0.029187			328.6	0.598546	0.323609	0.157139	0.070378	0.030465			328.6	1.43806	1.39743	1.26324	0.684774	0.327199
								328.8	1.00229	0.887216	0.669497	0.349769	0.165006			328.8	0.176847	0.114791	0.074175	0.043894	0.029092			328.8	0.598513	0.323591	0.15713	0.070374	0.030464			328.8	1.43806	1.39743	1.26324	0.684774	0.327199
								329	1.00228	0.887213	0.669495	0.349768	0.165006			329	0.176271	0.114417	0.073933	0.043751	0.028998			329	0.59848	0.323573	0.157122	0.07037	0.030462			329	1.43806	1.39743	1.26324	0.684774	0.327199
								329.2	1.00228	0.887209	0.669492	0.349767	0.165005			329.2	0.175697	0.114045	0.073693	0.043609	0.028903			329.2	0.598447	0.323555	0.157113	0.070366	0.03046			329.2	1.43806	1.39743	1.26324	0.684774	0.327199
								329.4	1.00228	0.887206	0.669489	0.349765	0.165004			329.4	0.175125	0.113673	0.073453	0.043467	0.028809			329.4	0.598414	0.323537	0.157104	0.070363	0.030459			329.4	1.43806	1.39743	1.26324	0.684774	0.327199
								329.6	1.00227	0.887202	0.669487	0.349764	0.165004			329.6	0.174554	0.113303	0.073214	0.043325	0.028715			329.6	0.598381	0.323519	0.157096	0.070359	0.030457			329.6	1.43806	1.39743	1.26324	0.684774	0.327199
								329.8	1.00227	0.887198	0.669484	0.349762	0.165003			329.8	0.173986	0.112934	0.072975	0.043184	0.028622			329.8	0.598348	0.323501	0.157087	0.070355	0.030455			329.8	1.43806	1.39743	1.26324	0.684774	0.327199
								330	1.00226	0.887195	0.669481	0.349761	0.165002			330	0.173419	0.112567	0.072738	0.043044	0.028529			330	0.598315	0.323483	0.157078	0.070351	0.030454			330	1.43806	1.39743	1.26324	0.684774	0.327198
								330.2	1.00226	0.887191	0.669479	0.34976	0.165002			330.2	0.172855	0.1122	0.072501	0.042903	0.028436			330.2	0.598282	0.323466	0.15707	0.070347	0.030452			330.2	1.43806	1.39743	1.26324	0.684774	0.327198
								330.4	1.00226	0.887188	0.669476	0.349758	0.165001			330.4	0.172292	0.111835	0.072265	0.042764	0.028343			330.4	0.598249	0.323448	0.157061	0.070343	0.03045			330.4	1.43806	1.39743	1.26324	0.684774	0.327198
								330.6	1.00225	0.887184	0.669473	0.349757	0.165			330.6	0.171731	0.11147	0.072029	0.042625	0.028251			330.6	0.598216	0.32343	0.157052	0.070339	0.030449			330.6	1.43806	1.39743	1.26324	0.684774	0.327198
								330.8	1.00225	0.887181	0.669471	0.349756	0.165			330.8	0.171171	0.111107	0.071795	0.042486	0.028159			330.8	0.598183	0.323412	0.157044	0.070335	0.030447			330.8	1.43806	1.39743	1.26324	0.684774	0.327198
								331	1.00225	0.887177	0.669468	0.349754	0.164999			331	0.170614	0.110746	0.071561	0.042347	0.028067			331	0.59815	0.323394	0.157035	0.070331	0.030445			331	1.43806	1.39743	1.26324	0.684774	0.327198
								331.2	1.00224	0.887174	0.669465	0.349753	0.164998			331.2	0.170058	0.110385	0.071328	0.042209	0.027976			331.2	0.598117	0.323376	0.157026	0.070328	0.030444			331.2	1.43806	1.39743	1.26324	0.684774	0.327198
								331.4	1.00224	0.88717	0.669463	0.349751	0.164998			331.4	0.169505	0.110026	0.071096	0.042072	0.027885			331.4	0.598084	0.323358	0.157018	0.070324	0.030442			331.4	1.43806	1.39743	1.26324	0.684774	0.327198
								331.6	1.00223	0.887167	0.66946	0.34975	0.164997			331.6	0.168953	0.109667	0.070864	0.041935	0.027794			331.6	0.598051	0.323341	0.157009	0.07032	0.03044			331.6	1.43806	1.39743	1.26324	0.684774	0.327198
								331.8	1.00223	0.887163	0.669457	0.349749	0.164996			331.8	0.168403	0.10931	0.070633	0.041798	0.027703			331.8	0.598018	0.323323	0.157	0.070316	0.030438			331.8	1.43806	1.39743	1.26324	0.684774	0.327198
								332	1.00222	0.88716	0.669455	0.349747	0.164996			332	0.167854	0.108954	0.070403	0.041662	0.027613			332	0.597985	0.323305	0.156992	0.070312	0.030437			332	1.43806	1.39743	1.26324	0.684774	0.327198
								332.2	1.00222	0.887156	0.669452	0.349746	0.164995			332.2	0.167308	0.108599	0.070174	0.041527	0.027523			332.2	0.597952	0.323287	0.156983	0.070308	0.030435			332.2	1.43806	1.39743	1.26324	0.684774	0.327198
								332.4	1.00222	0.887153	0.669449	0.349744	0.164994			332.4	0.166763	0.108246	0.069946	0.041391	0.027433			332.4	0.597919	0.323269	0.156974	0.070304	0.030433			332.4	1.43806	1.39743	1.26324	0.684774	0.327198
								332.6	1.00221	0.887149	0.669447	0.349743	0.164994			332.6	0.16622	0.107893	0.069718	0.041257	0.027344			332.6	0.597886	0.323251	0.156966	0.0703	0.030432			332.6	1.43806	1.39743	1.26324	0.684774	0.327198
								332.8	1.00221	0.887146	0.669444	0.349742	0.164993			332.8	0.165678	0.107542	0.069491	0.041122	0.027255			332.8	0.597853	0.323234	0.156957	0.070297	0.03043			332.8	1.43806	1.39743	1.26324	0.684774	0.327198
								333	1.00221	0.887142	0.669441	0.34974	0.164992			333	0.165139	0.107192	0.069264	0.040988	0.027166			333	0.59782	0.323216	0.156948	0.070293	0.030428			333	1.43806	1.39743	1.26324	0.684774	0.327198
								333.2	1.0022	0.887138	0.669439	0.349739	0.164992			333.2	0.164601	0.106843	0.069039	0.040855	0.027078			333.2	0.597787	0.323198	0.15694	0.070289	0.030427			333.2	1.43806	1.39743	1.26324	0.684774	0.327198
								333.4	1.0022	0.887135	0.669436	0.349737	0.164991			333.4	0.164065	0.106495	0.068814	0.040722	0.02699			333.4	0.597754	0.32318	0.156931	0.070285	0.030425			333.4	1.43806	1.39743	1.26324	0.684774	0.327198
								333.6	1.00219	0.887131	0.669433	0.349736	0.16499			333.6	0.163531	0.106148	0.06859	0.040589	0.026902			333.6	0.597721	0.323162	0.156922	0.070281	0.030423			333.6	1.43806	1.39743	1.26324	0.684774	0.327198
								333.8	1.00219	0.887128	0.669431	0.349735	0.16499			333.8	0.162998	0.105802	0.068367	0.040457	0.026814			333.8	0.597688	0.323144	0.156914	0.070277	0.030422			333.8	1.43806	1.39743	1.26324	0.684774	0.327198
								334	1.00219	0.887124	0.669428	0.349733	0.164989			334	0.162468	0.105458	0.068144	0.040325	0.026727			334	0.597655	0.323126	0.156905	0.070273	0.03042			334	1.43806	1.39743	1.26324	0.684774	0.327198
								334.2	1.00218	0.887121	0.669425	0.349732	0.164988			334.2	0.161939	0.105114	0.067922	0.040194	0.02664			334.2	0.597622	0.323109	0.156896	0.070269	0.030418			334.2	1.43806	1.39743	1.26324	0.684774	0.327198
								334.4	1.00218	0.887117	0.669423	0.34973	0.164988			334.4	0.161411	0.104772	0.067701	0.040063	0.026553			334.4	0.597589	0.323091	0.156888	0.070265	0.030417			334.4	1.43806	1.39743	1.26324	0.684774	0.327198
								334.6	1.00217	0.887114	0.66942	0.349729	0.164987			334.6	0.160886	0.104431	0.06748	0.039933	0.026467			334.6	0.597556	0.323073	0.156879	0.070262	0.030415			334.6	1.43806	1.39743	1.26324	0.684774	0.327198
								334.8	1.00217	0.88711	0.669417	0.349728	0.164986			334.8	0.160362	0.104091	0.067261	0.039803	0.02638			334.8	0.597523	0.323055	0.15687	0.070258	0.030413			334.8	1.43806	1.39743	1.26324	0.684774	0.327198
								335	1.00216	0.887107	0.669415	0.349726	0.164986			335	0.159839	0.103752	0.067042	0.039673	0.026295			335	0.59749	0.323037	0.156862	0.070254	0.030412			335	1.43806	1.39743	1.26324	0.684774	0.327198
								335.2	1.00216	0.887103	0.669412	0.349725	0.164985			335.2	0.159319	0.103414	0.066823	0.039544	0.026209			335.2	0.597457	0.323019	0.156853	0.07025	0.03041			335.2	1.43806	1.39743	1.26324	0.684774	0.327198
								335.4	1.00216	0.8871	0.66941	0.349724	0.164985			335.4	0.1588	0.103077	0.066606	0.039415	0.026124			335.4	0.597424	0.323002	0.156844	0.070246	0.030408			335.4	1.43806	1.39743	1.26324	0.684774	0.327198
								335.6	1.00215	0.887096	0.669407	0.349722	0.164984			335.6	0.158283	0.102742	0.066389	0.039287	0.026039			335.6	0.597391	0.322984	0.156836	0.070242	0.030407			335.6	1.43806	1.39743	1.26324	0.684774	0.327198
								335.8	1.00215	0.887093	0.669404	0.349721	0.164983			335.8	0.157768	0.102407	0.066173	0.039159	0.025954			335.8	0.597358	0.322966	0.156827	0.070238	0.030405			335.8	1.43806	1.39743	1.26324	0.684774	0.327198
								336	1.00215	0.887089	0.669402	0.349719	0.164983			336	0.157254	0.102074	0.065957	0.039031	0.025869			336	0.597325	0.322948	0.156818	0.070234	0.030403			336	1.43806	1.39743	1.26324	0.684774	0.327198
								336.2	1.00214	0.887086	0.669399	0.349718	0.164982			336.2	0.156742	0.101741	0.065742	0.038904	0.025785			336.2	0.597292	0.32293	0.15681	0.070231	0.030402			336.2	1.43806	1.39743	1.26324	0.684774	0.327198
								336.4	1.00214	0.887082	0.669396	0.349717	0.164981			336.4	0.156231	0.10141	0.065528	0.038778	0.025701			336.4	0.597259	0.322912	0.156801	0.070227	0.0304			336.4	1.43806	1.39743	1.26324	0.684774	0.327198
								336.6	1.00213	0.887078	0.669394	0.349715	0.164981			336.6	0.155723	0.10108	0.065315	0.038651	0.025617			336.6	0.597226	0.322895	0.156792	0.070223	0.030398			336.6	1.43806	1.39743	1.26324	0.684774	0.327198
								336.8	1.00213	0.887075	0.669391	0.349714	0.16498			336.8	0.155216	0.100751	0.065102	0.038525	0.025534			336.8	0.597193	0.322877	0.156784	0.070219	0.030397			336.8	1.43806	1.39743	1.26324	0.684774	0.327198
								337	1.00212	0.887071	0.669388	0.349712	0.164979			337	0.15471	0.100422	0.06489	0.0384	0.025451			337	0.59716	0.322859	0.156775	0.070215	0.030395			337	1.43806	1.39743	1.26324	0.684774	0.327198
								337.2	1.00212	0.887068	0.669386	0.349711	0.164979			337.2	0.154206	0.100095	0.064679	0.038275	0.025368			337.2	0.597127	0.322841	0.156767	0.070211	0.030393			337.2	1.43806	1.39743	1.26324	0.684774	0.327198
								337.4	1.00212	0.887064	0.669383	0.34971	0.164978			337.4	0.153704	0.09977	0.064468	0.03815	0.025285			337.4	0.597094	0.322823	0.156758	0.070207	0.030391			337.4	1.43806	1.39743	1.26324	0.684774	0.327198
								337.6	1.00211	0.887061	0.66938	0.349708	0.164977			337.6	0.153204	0.099445	0.064258	0.038026	0.025203			337.6	0.597061	0.322806	0.156749	0.070203	0.03039			337.6	1.43806	1.39743	1.26324	0.684774	0.327198
								337.8	1.00211	0.887057	0.669378	0.349707	0.164977			337.8	0.152705	0.099121	0.064049	0.037902	0.025121			337.8	0.597028	0.322788	0.156741	0.0702	0.030388			337.8	1.43806	1.39743	1.26324	0.684774	0.327198
								338	1.00211	0.887054	0.669375	0.349705	0.164976			338	0.152208	0.098798	0.063841	0.037779	0.025039			338	0.596995	0.32277	0.156732	0.070196	0.030386			338	1.43806	1.39743	1.26324	0.684774	0.327198
								338.2	1.0021	0.88705	0.669372	0.349704	0.164975			338.2	0.151712	0.098476	0.063633	0.037656	0.024958			338.2	0.596962	0.322752	0.156723	0.070192	0.030385			338.2	1.43806	1.39743	1.26324	0.684774	0.327198
								338.4	1.0021	0.887047	0.66937	0.349703	0.164975			338.4	0.151218	0.098156	0.063426	0.037533	0.024876			338.4	0.596929	0.322734	0.156715	0.070188	0.030383			338.4	1.43806	1.39743	1.26324	0.684774	0.327198
								338.6	1.00209	0.887043	0.669367	0.349701	0.164974			338.6	0.150725	0.097836	0.063219	0.037411	0.024795			338.6	0.596896	0.322716	0.156706	0.070184	0.030381			338.6	1.43806	1.39743	1.26324	0.684774	0.327198
								338.8	1.00209	0.88704	0.669364	0.3497	0.164973			338.8	0.150235	0.097517	0.063013	0.037289	0.024715			338.8	0.596863	0.322699	0.156697	0.07018	0.03038			338.8	1.43806	1.39743	1.26324	0.684774	0.327198
								339	1.00208	0.887036	0.669362	0.349698	0.164973			339	0.149745	0.0972	0.062808	0.037168	0.024634			339	0.59683	0.322681	0.156689	0.070176	0.030378			339	1.43806	1.39743	1.26324	0.684774	0.327198
								339.2	1.00208	0.887033	0.669359	0.349697	0.164972			339.2	0.149258	0.096883	0.062603	0.037047	0.024554			339.2	0.596797	0.322663	0.15668	0.070172	0.030376			339.2	1.43806	1.39743	1.26324	0.684774	0.327198
								339.4	1.00208	0.887029	0.669356	0.349696	0.164971			339.4	0.148772	0.096568	0.0624	0.036926	0.024474			339.4	0.596764	0.322645	0.156671	0.070169	0.030375			339.4	1.43806	1.39743	1.26324	0.684774	0.327198
								339.6	1.00207	0.887026	0.669354	0.349694	0.164971			339.6	0.148287	0.096253	0.062196	0.036806	0.024394			339.6	0.596731	0.322627	0.156663	0.070165	0.030373			339.6	1.43806	1.39743	1.26324	0.684774	0.327198
								339.8	1.00207	0.887022	0.669351	0.349693	0.16497			339.8	0.147804	0.09594	0.061994	0.036686	0.024315			339.8	0.596698	0.32261	0.156654	0.070161	0.030371			339.8	1.43806	1.39743	1.26324	0.684774	0.327198
								340	1.00206	0.887019	0.669348	0.349692	0.164969			340	0.147323	0.095628	0.061792	0.036566	0.024236			340	0.596666	0.322592	0.156645	0.070157	0.03037			340	1.43806	1.39743	1.26324	0.684774	0.327198
								340.2	1.00206	0.887015	0.669346	0.34969	0.164969			340.2	0.146843	0.095316	0.061591	0.036447	0.024157			340.2	0.596633	0.322574	0.156637	0.070153	0.030368			340.2	1.43806	1.39743	1.26324	0.684774	0.327198
								340.4	1.00206	0.887011	0.669343	0.349689	0.164968			340.4	0.146365	0.095006	0.06139	0.036329	0.024078			340.4	0.5966	0.322556	0.156628	0.070149	0.030366			340.4	1.43806	1.39743	1.26324	0.684774	0.327198
								340.6	1.00205	0.887008	0.66934	0.349687	0.164967			340.6	0.145889	0.094696	0.06119	0.03621	0.024			340.6	0.596567	0.322538	0.156619	0.070145	0.030365			340.6	1.43806	1.39743	1.26324	0.684774	0.327198
								340.8	1.00205	0.887004	0.669338	0.349686	0.164967			340.8	0.145414	0.094388	0.060991	0.036092	0.023921			340.8	0.596534	0.32252	0.156611	0.070141	0.030363			340.8	1.43806	1.39743	1.26324	0.684774	0.327198
								341	1.00205	0.887001	0.669335	0.349685	0.164966			341	0.14494	0.094081	0.060792	0.035975	0.023844			341	0.596501	0.322503	0.156602	0.070138	0.030361			341	1.43806	1.39743	1.26324	0.684774	0.327198
								341.2	1.00204	0.886997	0.669332	0.349683	0.164965			341.2	0.144468	0.093774	0.060594	0.035858	0.023766			341.2	0.596468	0.322485	0.156594	0.070134	0.03036			341.2	1.43806	1.39743	1.26324	0.684774	0.327198
								341.4	1.00204	0.886994	0.66933	0.349682	0.164965			341.4	0.143998	0.093469	0.060397	0.035741	0.023688			341.4	0.596435	0.322467	0.156585	0.07013	0.030358			341.4	1.43806	1.39743	1.26324	0.684774	0.327198
								341.6	1.00203	0.88699	0.669327	0.34968	0.164964			341.6	0.143529	0.093165	0.0602	0.035625	0.023611			341.6	0.596402	0.322449	0.156576	0.070126	0.030356			341.6	1.43806	1.39743	1.26324	0.684774	0.327198
								341.8	1.00203	0.886987	0.669324	0.349679	0.164964			341.8	0.143061	0.092861	0.060004	0.035509	0.023534			341.8	0.596369	0.322431	0.156568	0.070122	0.030355			341.8	1.43806	1.39743	1.26324	0.684774	0.327198
								342	1.00202	0.886983	0.669322	0.349678	0.164963			342	0.142595	0.092559	0.059809	0.035393	0.023458			342	0.596336	0.322414	0.156559	0.070118	0.030353			342	1.43806	1.39743	1.26324	0.684774	0.327198
								342.2	1.00202	0.88698	0.669319	0.349676	0.164962			342.2	0.142131	0.092257	0.059614	0.035278	0.023381			342.2	0.596303	0.322396	0.15655	0.070114	0.030351			342.2	1.43806	1.39743	1.26324	0.684774	0.327198
								342.4	1.00202	0.886976	0.669316	0.349675	0.164962			342.4	0.141668	0.091957	0.05942	0.035163	0.023305			342.4	0.59627	0.322378	0.156542	0.07011	0.03035			342.4	1.43806	1.39743	1.26324	0.684774	0.327198
								342.6	1.00201	0.886973	0.669314	0.349673	0.164961			342.6	0.141207	0.091658	0.059227	0.035048	0.023229			342.6	0.596237	0.32236	0.156533	0.070107	0.030348			342.6	1.43806	1.39743	1.26324	0.684774	0.327198
								342.8	1.00201	0.886969	0.669311	0.349672	0.16496			342.8	0.140747	0.091359	0.059034	0.034934	0.023154			342.8	0.596204	0.322342	0.156524	0.070103	0.030346			342.8	1.43806	1.39743	1.26324	0.684774	0.327198
								343	1.00201	0.886966	0.669308	0.349671	0.16496			343	0.140289	0.091062	0.058842	0.03482	0.023078			343	0.596172	0.322325	0.156516	0.070099	0.030345			343	1.43806	1.39743	1.26324	0.684774	0.327198
								343.2	1.002	0.886962	0.669306	0.349669	0.164959			343.2	0.139832	0.090765	0.05865	0.034707	0.023003			343.2	0.596139	0.322307	0.156507	0.070095	0.030343			343.2	1.43806	1.39743	1.26324	0.684774	0.327198
								343.4	1.002	0.886959	0.669303	0.349668	0.164958			343.4	0.139377	0.090469	0.058459	0.034594	0.022928			343.4	0.596106	0.322289	0.156498	0.070091	0.030341			343.4	1.43806	1.39743	1.26324	0.684774	0.327198
								343.6	1.00199	0.886955	0.6693	0.349666	0.164958			343.6	0.138923	0.090175	0.058269	0.034481	0.022854			343.6	0.596073	0.322271	0.15649	0.070087	0.030339			343.6	1.43806	1.39743	1.26324	0.684774	0.327198
								343.8	1.00199	0.886951	0.669298	0.349665	0.164957			343.8	0.13847	0.089881	0.058079	0.034369	0.022779			343.8	0.59604	0.322253	0.156481	0.070083	0.030338			343.8	1.43806	1.39743	1.26324	0.684774	0.327198
								344	1.00198	0.886948	0.669295	0.349664	0.164956			344	0.138019	0.089589	0.05789	0.034257	0.022705			344	0.596007	0.322236	0.156473	0.07008	0.030336			344	1.43806	1.39743	1.26324	0.684774	0.327198
								344.2	1.00198	0.886944	0.669292	0.349662	0.164956			344.2	0.13757	0.089297	0.057701	0.034146	0.022631			344.2	0.595974	0.322218	0.156464	0.070076	0.030334			344.2	1.43806	1.39743	1.26324	0.684774	0.327198
								344.4	1.00198	0.886941	0.66929	0.349661	0.164955			344.4	0.137122	0.089006	0.057513	0.034034	0.022557			344.4	0.595941	0.3222	0.156455	0.070072	0.030333			344.4	1.43806	1.39743	1.26324	0.684774	0.327198
								344.6	1.00197	0.886937	0.669287	0.34966	0.164954			344.6	0.136675	0.088716	0.057326	0.033924	0.022484			344.6	0.595908	0.322182	0.156447	0.070068	0.030331			344.6	1.43806	1.39743	1.26324	0.684774	0.327198
								344.8	1.00197	0.886934	0.669284	0.349658	0.164954			344.8	0.13623	0.088427	0.057139	0.033813	0.022411			344.8	0.595875	0.322165	0.156438	0.070064	0.030329			344.8	1.43806	1.39743	1.26324	0.684774	0.327198
								345	1.00197	0.88693	0.669282	0.349657	0.164953			345	0.135787	0.088139	0.056953	0.033703	0.022338			345	0.595842	0.322147	0.156429	0.07006	0.030328			345	1.43806	1.39743	1.26324	0.684774	0.327198
								345.2	1.00196	0.886927	0.669279	0.349655	0.164952			345.2	0.135345	0.087852	0.056768	0.033593	0.022265			345.2	0.59581	0.322129	0.156421	0.070056	0.030326			345.2	1.43806	1.39743	1.26324	0.684774	0.327198
								345.4	1.00196	0.886923	0.669276	0.349654	0.164952			345.4	0.134904	0.087566	0.056583	0.033484	0.022193			345.4	0.595777	0.322111	0.156412	0.070052	0.030324			345.4	1.43806	1.39743	1.26324	0.684774	0.327198
								345.6	1.00195	0.88692	0.669274	0.349653	0.164951			345.6	0.134465	0.087281	0.056399	0.033375	0.02212			345.6	0.595744	0.322093	0.156403	0.070049	0.030323			345.6	1.43806	1.39743	1.26324	0.684774	0.327198
								345.8	1.00195	0.886916	0.669271	0.349651	0.16495			345.8	0.134027	0.086997	0.056215	0.033266	0.022048			345.8	0.595711	0.322076	0.156395	0.070045	0.030321			345.8	1.43806	1.39743	1.26324	0.684774	0.327198
								346	1.00195	0.886913	0.669268	0.34965	0.16495			346	0.13359	0.086714	0.056032	0.033158	0.021976			346	0.595678	0.322058	0.156386	0.070041	0.030319			346	1.43806	1.39743	1.26324	0.684774	0.327198
								346.2	1.00194	0.886909	0.669266	0.349648	0.164949			346.2	0.133155	0.086431	0.05585	0.03305	0.021905			346.2	0.595645	0.32204	0.156378	0.070037	0.030318			346.2	1.43806	1.39743	1.26324	0.684774	0.327198
								346.4	1.00194	0.886906	0.669263	0.349647	0.164948			346.4	0.132722	0.08615	0.055668	0.032942	0.021834			346.4	0.595612	0.322022	0.156369	0.070033	0.030316			346.4	1.43806	1.39743	1.26324	0.684774	0.327198
								346.6	1.00193	0.886902	0.66926	0.349646	0.164948			346.6	0.132289	0.085869	0.055486	0.032835	0.021762			346.6	0.595579	0.322004	0.15636	0.070029	0.030314			346.6	1.43806	1.39743	1.26324	0.684774	0.327198
								346.8	1.00193	0.886899	0.669258	0.349644	0.164947			346.8	0.131859	0.08559	0.055306	0.032728	0.021692			346.8	0.595546	0.321987	0.156352	0.070025	0.030313			346.8	1.43806	1.39743	1.26324	0.684774	0.327198
								347	1.00193	0.886895	0.669255	0.349643	0.164946			347	0.131429	0.085311	0.055126	0.032622	0.021621			347	0.595514	0.321969	0.156343	0.070021	0.030311			347	1.43806	1.39743	1.26324	0.684774	0.327198
								347.2	1.00192	0.886892	0.669252	0.349641	0.164946			347.2	0.131001	0.085033	0.054946	0.032515	0.021551			347.2	0.595481	0.321951	0.156334	0.070018	0.030309			347.2	1.43806	1.39743	1.26324	0.684774	0.327198
								347.4	1.00192	0.886888	0.66925	0.34964	0.164945			347.4	0.130575	0.084756	0.054767	0.032409	0.02148			347.4	0.595448	0.321933	0.156326	0.070014	0.030308			347.4	1.43806	1.39743	1.26324	0.684774	0.327198
								347.6	1.00191	0.886884	0.669247	0.349639	0.164944			347.6	0.13015	0.08448	0.054589	0.032304	0.02141			347.6	0.595415	0.321916	0.156317	0.07001	0.030306			347.6	1.43806	1.39743	1.26324	0.684774	0.327198
								347.8	1.00191	0.886881	0.669244	0.349637	0.164944			347.8	0.129726	0.084205	0.054411	0.032199	0.021341			347.8	0.595382	0.321898	0.156308	0.070006	0.030304			347.8	1.43805	1.39743	1.26324	0.684774	0.327198
								348	1.00191	0.886877	0.669242	0.349636	0.164943			348	0.129303	0.083931	0.054234	0.032094	0.021271			348	0.595349	0.32188	0.1563	0.070002	0.030303			348	1.43805	1.39743	1.26324	0.684774	0.327198
								348.2	1.0019	0.886874	0.669239	0.349634	0.164943			348.2	0.128882	0.083658	0.054057	0.031989	0.021202			348.2	0.595316	0.321862	0.156291	0.069998	0.030301			348.2	1.43805	1.39743	1.26324	0.684774	0.327198
								348.4	1.0019	0.88687	0.669236	0.349633	0.164942			348.4	0.128463	0.083385	0.053881	0.031885	0.021133			348.4	0.595283	0.321845	0.156283	0.069994	0.030299			348.4	1.43805	1.39743	1.26324	0.684774	0.327198
								348.6	1.00189	0.886867	0.669234	0.349632	0.164941			348.6	0.128044	0.083114	0.053706	0.031781	0.021064			348.6	0.595251	0.321827	0.156274	0.069991	0.030298			348.6	1.43805	1.39743	1.26324	0.684774	0.327198
								348.8	1.00189	0.886863	0.669231	0.34963	0.164941			348.8	0.127627	0.082843	0.053531	0.031678	0.020995			348.8	0.595218	0.321809	0.156265	0.069987	0.030296			348.8	1.43805	1.39743	1.26324	0.684774	0.327198
								349	1.00189	0.88686	0.669228	0.349629	0.16494			349	0.127212	0.082573	0.053357	0.031575	0.020927			349	0.595185	0.321791	0.156257	0.069983	0.030294			349	1.43805	1.39743	1.26324	0.684774	0.327198
								349.2	1.00188	0.886856	0.669226	0.349628	0.164939			349.2	0.126797	0.082304	0.053183	0.031472	0.020859			349.2	0.595152	0.321773	0.156248	0.069979	0.030293			349.2	1.43805	1.39743	1.26324	0.684774	0.327198
								349.4	1.00188	0.886853	0.669223	0.349626	0.164939			349.4	0.126385	0.082036	0.05301	0.031369	0.020791			349.4	0.595119	0.321756	0.156239	0.069975	0.030291			349.4	1.43805	1.39743	1.26324	0.684774	0.327198
								349.6	1.00187	0.886849	0.66922	0.349625	0.164938			349.6	0.125973	0.081769	0.052837	0.031267	0.020723			349.6	0.595086	0.321738	0.156231	0.069971	0.030289			349.6	1.43805	1.39743	1.26324	0.684774	0.327198
								349.8	1.00187	0.886846	0.669218	0.349623	0.164937			349.8	0.125563	0.081503	0.052665	0.031165	0.020656			349.8	0.595053	0.32172	0.156222	0.069967	0.030288			349.8	1.43805	1.39743	1.26324	0.684774	0.327198
								350	1.00187	0.886842	0.669215	0.349622	0.164937			350	0.125154	0.081237	0.052493	0.031064	0.020589			350	0.595021	0.321702	0.156214	0.069964	0.030286			350	1.43805	1.39743	1.26324	0.684774	0.327198
								350.2	1.00186	0.886839	0.669212	0.349621	0.164936			350.2	0.124746	0.080973	0.052323	0.030963	0.020522			350.2	0.594988	0.321685	0.156205	0.06996	0.030284			350.2	1.43805	1.39743	1.26324	0.684774	0.327198
								350.4	1.00186	0.886835	0.66921	0.349619	0.164935			350.4	0.12434	0.080709	0.052152	0.030862	0.020455			350.4	0.594955	0.321667	0.156196	0.069956	0.030283			350.4	1.43805	1.39743	1.26324	0.684774	0.327198
								350.6	1.00185	0.886832	0.669207	0.349618	0.164935			350.6	0.123935	0.080446	0.051982	0.030761	0.020388			350.6	0.594922	0.321649	0.156188	0.069952	0.030281			350.6	1.43805	1.39743	1.26324	0.684774	0.327198
								350.8	1.00185	0.886828	0.669205	0.349616	0.164934			350.8	0.123532	0.080184	0.051813	0.030661	0.020322			350.8	0.594889	0.321631	0.156179	0.069948	0.030279			350.8	1.43805	1.39743	1.26324	0.684774	0.327198
								351	1.00185	0.886824	0.669202	0.349615	0.164933			351	0.123129	0.079923	0.051644	0.030561	0.020256			351	0.594856	0.321614	0.15617	0.069944	0.030278			351	1.43805	1.39743	1.26324	0.684774	0.327198
								351.2	1.00184	0.886821	0.669199	0.349614	0.164933			351.2	0.122728	0.079663	0.051476	0.030462	0.02019			351.2	0.594824	0.321596	0.156162	0.06994	0.030276			351.2	1.43805	1.39743	1.26324	0.684774	0.327198
								351.4	1.00184	0.886817	0.669197	0.349612	0.164932			351.4	0.122329	0.079404	0.051309	0.030363	0.020124			351.4	0.594791	0.321578	0.156153	0.069936	0.030274			351.4	1.43805	1.39743	1.26324	0.684774	0.327198
								351.6	1.00183	0.886814	0.669194	0.349611	0.164931			351.6	0.12193	0.079145	0.051141	0.030264	0.020058			351.6	0.594758	0.32156	0.156145	0.069933	0.030273			351.6	1.43805	1.39743	1.26324	0.684774	0.327198
								351.8	1.00183	0.88681	0.669191	0.349609	0.164931			351.8	0.121533	0.078887	0.050975	0.030165	0.019993			351.8	0.594725	0.321543	0.156136	0.069929	0.030271			351.8	1.43805	1.39743	1.26324	0.684774	0.327198
								352	1.00183	0.886807	0.669189	0.349608	0.16493			352	0.121138	0.078631	0.050809	0.030067	0.019928			352	0.594692	0.321525	0.156127	0.069925	0.030269			352	1.43805	1.39743	1.26324	0.684774	0.327198
								352.2	1.00182	0.886803	0.669186	0.349607	0.164929			352.2	0.120743	0.078374	0.050643	0.029969	0.019863			352.2	0.594659	0.321507	0.156119	0.069921	0.030268			352.2	1.43805	1.39743	1.26324	0.684774	0.327198
								352.4	1.00182	0.8868	0.669183	0.349605	0.164929			352.4	0.12035	0.078119	0.050479	0.029872	0.019798			352.4	0.594626	0.321489	0.15611	0.069917	0.030266			352.4	1.43805	1.39743	1.26324	0.684774	0.327198
								352.6	1.00181	0.886796	0.669181	0.349604	0.164928			352.6	0.119958	0.077865	0.050314	0.029774	0.019734			352.6	0.594594	0.321472	0.156101	0.069913	0.030264			352.6	1.43805	1.39743	1.26324	0.684774	0.327198
								352.8	1.00181	0.886793	0.669178	0.349603	0.164927			352.8	0.119567	0.077611	0.05015	0.029677	0.01967			352.8	0.594561	0.321454	0.156093	0.069909	0.030263			352.8	1.43805	1.39743	1.26324	0.684774	0.327198
								353	1.00181	0.886789	0.669175	0.349601	0.164927			353	0.119178	0.077359	0.049987	0.029581	0.019606			353	0.594528	0.321436	0.156084	0.069906	0.030261			353	1.43805	1.39743	1.26324	0.684774	0.327198
								353.2	1.0018	0.886786	0.669173	0.3496	0.164926			353.2	0.11879	0.077107	0.049824	0.029484	0.019542			353.2	0.594495	0.321418	0.156076	0.069902	0.030259			353.2	1.43805	1.39743	1.26324	0.684774	0.327198
								353.4	1.0018	0.886782	0.66917	0.349598	0.164925			353.4	0.118403	0.076856	0.049662	0.029388	0.019478			353.4	0.594462	0.321401	0.156067	0.069898	0.030258			353.4	1.43805	1.39743	1.26324	0.684774	0.327198
								353.6	1.00179	0.886779	0.669167	0.349597	0.164925			353.6	0.118018	0.076605	0.0495	0.029293	0.019415			353.6	0.59443	0.321383	0.156058	0.069894	0.030256			353.6	1.43805	1.39743	1.26324	0.684774	0.327198
								353.8	1.00179	0.886775	0.669165	0.349596	0.164924			353.8	0.117633	0.076356	0.049339	0.029197	0.019351			353.8	0.594397	0.321365	0.15605	0.06989	0.030254			353.8	1.43805	1.39743	1.26324	0.684774	0.327198
								354	1.00179	0.886772	0.669162	0.349594	0.164923			354	0.11725	0.076107	0.049178	0.029102	0.019288			354	0.594364	0.321347	0.156041	0.069886	0.030253			354	1.43805	1.39743	1.26324	0.684774	0.327198
								354.2	1.00178	0.886768	0.669159	0.349593	0.164923			354.2	0.116868	0.075859	0.049018	0.029007	0.019226			354.2	0.594331	0.32133	0.156033	0.069882	0.030251			354.2	1.43805	1.39743	1.26324	0.684774	0.327198
								354.4	1.00178	0.886765	0.669157	0.349591	0.164922			354.4	0.116488	0.075612	0.048859	0.028913	0.019163			354.4	0.594298	0.321312	0.156024	0.069879	0.030249			354.4	1.43805	1.39743	1.26324	0.684774	0.327198
								354.6	1.00177	0.886761	0.669154	0.34959	0.164922			354.6	0.116109	0.075366	0.0487	0.028819	0.019101			354.6	0.594265	0.321294	0.156015	0.069875	0.030248			354.6	1.43805	1.39743	1.26324	0.684774	0.327198
								354.8	1.00177	0.886757	0.669151	0.349589	0.164921			354.8	0.11573	0.075121	0.048541	0.028725	0.019038			354.8	0.594233	0.321276	0.156007	0.069871	0.030246			354.8	1.43805	1.39743	1.26324	0.684774	0.327198
								355	1.00177	0.886754	0.669149	0.349587	0.16492			355	0.115354	0.074876	0.048383	0.028631	0.018976			355	0.5942	0.321259	0.155998	0.069867	0.030244			355	1.43805	1.39743	1.26324	0.684774	0.327198
								355.2	1.00176	0.88675	0.669146	0.349586	0.16492			355.2	0.114978	0.074632	0.048225	0.028538	0.018915			355.2	0.594167	0.321241	0.155989	0.069863	0.030242			355.2	1.43805	1.39743	1.26324	0.684774	0.327198
								355.4	1.00176	0.886747	0.669143	0.349584	0.164919			355.4	0.114604	0.074389	0.048068	0.028445	0.018853			355.4	0.594134	0.321223	0.155981	0.069859	0.030241			355.4	1.43805	1.39743	1.26324	0.684774	0.327198
								355.6	1.00175	0.886743	0.669141	0.349583	0.164918			355.6	0.11423	0.074147	0.047912	0.028353	0.018792			355.6	0.594101	0.321205	0.155972	0.069855	0.030239			355.6	1.43805	1.39743	1.26324	0.684774	0.327198
								355.8	1.00175	0.88674	0.669138	0.349582	0.164918			355.8	0.113858	0.073906	0.047756	0.02826	0.01873			355.8	0.594069	0.321188	0.155964	0.069852	0.030237			355.8	1.43805	1.39743	1.26324	0.684774	0.327198
								356	1.00175	0.886736	0.669135	0.34958	0.164917			356	0.113488	0.073665	0.0476	0.028168	0.018669			356	0.594036	0.32117	0.155955	0.069848	0.030236			356	1.43805	1.39743	1.26324	0.684774	0.327198
								356.2	1.00174	0.886733	0.669133	0.349579	0.164916			356.2	0.113118	0.073425	0.047445	0.028077	0.018609			356.2	0.594003	0.321152	0.155946	0.069844	0.030234			356.2	1.43805	1.39743	1.26324	0.684774	0.327198
								356.4	1.00174	0.886729	0.66913	0.349577	0.164916			356.4	0.11275	0.073186	0.047291	0.027985	0.018548			356.4	0.59397	0.321134	0.155938	0.06984	0.030232			356.4	1.43805	1.39743	1.26324	0.684774	0.327198
								356.6	1.00173	0.886726	0.669127	0.349576	0.164915			356.6	0.112383	0.072948	0.047137	0.027894	0.018488			356.6	0.593937	0.321117	0.155929	0.069836	0.030231			356.6	1.43805	1.39743	1.26324	0.684774	0.327198
								356.8	1.00173	0.886722	0.669125	0.349575	0.164914			356.8	0.112017	0.07271	0.046983	0.027803	0.018427			356.8	0.593905	0.321099	0.155921	0.069832	0.030229			356.8	1.43805	1.39743	1.26324	0.684774	0.327198
[truncated: 2,715 more rows]

## Sheet: Fig 5
Fig 5A	Conc. HuMoAb (ug/ml)	HuMoAb A1F12					Conc. HuMoAb (ug/ml)	HuMoAb A3F12
		Well 1	Well 2	Well 3	Well 4			Well 1	Well 2	Well 3	Well 4
[truncated: 27 more rows]

## Sheet: Fig 6
	Fig 6A
[truncated: 32 more rows]

[truncated: 4 more sheets: S1 Fig, S2 Fig, S3 Fig, S4 Fig]
